# Supplementary material for: First-year college students’ weight change is influenced by their randomly assigned roommates’ BMI
Source: PLoS One. 2020 Nov 24;15(11):e0242681. doi: 10.1371/journal.pone.0242681 (PMC7685435; doi:10.1371/journal.pone.0242681)
Supplement: S1 Data — (CSV) [file pone.0242681.s011.csv]

dorm	campus	floor	room	DormFloorRoom	pid	d_gen	d_white2	cl_pell2	BMI	Weight	DateAnthro	alterpid	alt.d_white2	alt.cl_pell2	alt.BMI.T1	alt.Weight.T1	alt.WS.T1	ego.BMI.T1	ego.Weight.T1	ego.WS.T1	analysis	Time	iteration
A	A	4	10	A_4_10	10001	F	White	0	27.18523522	68.9	9/9/2015	10053	NonWhite	0	1.475025883	67.1	1	2.185235221	68.9	1	Roommate	1	1
A	A	4	10	A_4_10	10001	F	White	0	28.54199153	73.8	11/30/2015	10053	NonWhite	0	1.475025883	67.1	1	2.185235221	68.9	1	Roommate	2	1
A	A	4	10	A_4_10	10001	F	White	0	28.56791935	73.5	1/13/2016	10053	NonWhite	0	1.475025883	67.1	1	2.185235221	68.9	1	Roommate	3	1
A	A	4	10	A_4_10	10001	F	White	0	30.00747275	77.3	4/21/2016	10053	NonWhite	0	1.475025883	67.1	1	2.185235221	68.9	1	Roommate	4	1
A	A	9	3	A_9_3	10002	M	White	0	27.36948617	101	9/10/2015	10057	White	0	-1.981762782	63.2	0	2.369486166	101	1	Roommate	1	1
A	A	9	3	A_9_3	10002	M	White	0	26.55653113	98	11/19/2015	10057	White	0	-1.981762782	63.2	0	2.369486166	101	1	Roommate	2	1
A	A	9	3	A_9_3	10002	M	White	0	26.72053498	98.4	1/14/2016	10057	White	0	-1.981762782	63.2	0	2.369486166	101	1	Roommate	3	1
A	A	9	3	A_9_3	10002	M	White	0	26.78693395	100.4	4/21/2016	10057	White	0	-1.981762782	63.2	0	2.369486166	101	1	Roommate	4	1
A	A	2	8	A_2_8	10003	F	NonWhite	0	26.52227179	70.9	9/9/2015	10047	NonWhite	1	-4.189310422	57.9	0	1.522271788	70.9	1	Roommate	1	1
A	A	2	8	A_2_8	10003	F	NonWhite	0	27.83155178	74.4	11/17/2015	10047	NonWhite	1	-4.189310422	57.9	0	1.522271788	70.9	1	Roommate	2	1
A	A	2	8	A_2_8	10003	F	NonWhite	0	28.07783507	74.6	1/12/2016	10047	NonWhite	1	-4.189310422	57.9	0	1.522271788	70.9	1	Roommate	3	1
A	A	2	1	A_2_1	10004	F	NonWhite	1	29.53961729	76	9/9/2015	10101	White	0	-3.519571584	63.4	0	4.539617291	76	1	Roommate	1	1
A	A	2	1	A_2_1	10004	F	NonWhite	1	29.97155026	77.4	11/17/2015	10101	White	0	-3.519571584	63.4	0	4.539617291	76	1	Roommate	2	1
A	A	2	1	A_2_1	10004	F	NonWhite	1	29.04615385	76.7	1/12/2016	10101	White	0	-3.519571584	63.4	0	4.539617291	76	1	Roommate	3	1
A	A	2	1	A_2_1	10004	F	NonWhite	1	29.46272189	77.8	4/13/2016	10101	White	0	-3.519571584	63.4	0	4.539617291	76	1	Roommate	4	1
A	A	4	7	A_4_7	10005	F	NonWhite	0	21.84015299	59.1	9/9/2015	10102	NonWhite	0	-7.908329588	43.7	0	-3.159847008	59.1	0	Roommate	1	1
A	A	4	7	A_4_7	10005	F	NonWhite	0	22.02787052	60.7	4/28/2016	10102	NonWhite	0	-7.908329588	43.7	0	-3.159847008	59.1	0	Roommate	4	1
A	A	5	3	A_5_3	10006	F	NonWhite	1	38.60508792	111.7	9/11/2015	10048	NonWhite	1	3.299414796	72.9	1	13.60508792	111.7	1	Roommate	1	1
A	A	5	3	A_5_3	10006	F	NonWhite	1	39.42275694	114.2	11/20/2015	10048	NonWhite	1	3.299414796	72.9	1	13.60508792	111.7	1	Roommate	2	1
A	A	5	3	A_5_3	10006	F	NonWhite	1	38.69935759	112.5	1/15/2016	10048	NonWhite	1	3.299414796	72.9	1	13.60508792	111.7	1	Roommate	3	1
A	A	5	3	A_5_3	10006	F	NonWhite	1	40.20016245	117	4/13/2016	10048	NonWhite	1	3.299414796	72.9	1	13.60508792	111.7	1	Roommate	4	1
C	B	2	4	C_2_4	10007	M	White	0	23.78492055	74.6	8/19/2015	10009	NonWhite	1	-5.978816654	65.1	0	-1.215079448	74.6	0	Roommate	1	1
C	B	2	4	C_2_4	10007	M	White	0	25.37558389	80.4	11/19/2015	10009	NonWhite	1	-5.978816654	65.1	0	-1.215079448	74.6	0	Roommate	2	1
C	B	2	4	C_2_4	10007	M	White	0	25.70918469	81	4/14/2016	10009	NonWhite	1	-5.978816654	65.1	0	-1.215079448	74.6	0	Roommate	4	1
C	B	2	3	C_2_3	10008	F	White	0	21.05511275	63.6	8/17/2015	10103	White	1	3.130094105	66.8	1	-3.944887249	63.6	0	Roommate	1	1
C	B	2	3	C_2_3	10008	F	White	0	22.07895434	67	11/16/2015	10103	White	1	3.130094105	66.8	1	-3.944887249	63.6	0	Roommate	2	1
C	B	2	3	C_2_3	10008	F	White	0	21.59307029	65	1/12/2016	10103	White	1	3.130094105	66.8	1	-3.944887249	63.6	0	Roommate	3	1
C	B	2	3	C_2_3	10008	F	White	0	21.6410521	66.2	4/12/2016	10103	White	1	3.130094105	66.8	1	-3.944887249	63.6	0	Roommate	4	1
C	B	2	4	C_2_4	10009	M	NonWhite	1	19.02118335	65.1	8/17/2015	10007	White	0	-1.215079448	74.6	0	-5.978816654	65.1	0	Roommate	1	1
C	B	2	4	C_2_4	10009	M	NonWhite	1	21.88846983	75.4	11/16/2015	10007	White	0	-1.215079448	74.6	0	-5.978816654	65.1	0	Roommate	2	1
C	B	2	4	C_2_4	10009	M	NonWhite	1	22.46401589	76.8	1/12/2016	10007	White	0	-1.215079448	74.6	0	-5.978816654	65.1	0	Roommate	3	1
C	B	2	4	C_2_4	10009	M	NonWhite	1	23.55751065	80.8	4/14/2016	10007	White	0	-1.215079448	74.6	0	-5.978816654	65.1	0	Roommate	4	1
C	B	1	4	C_1_4	10010	F	White	0	23.65491651	56.1	8/17/2015	10011	NonWhite	0	5.627915769	84.5	1	-1.345083488	56.1	0	Roommate	1	1
C	B	1	4	C_1_4	10010	F	White	0	24.32929145	57.4	11/16/2015	10011	NonWhite	0	5.627915769	84.5	1	-1.345083488	56.1	0	Roommate	2	1
C	B	1	4	C_1_4	10010	F	White	0	24.02343066	56.9	1/12/2016	10011	NonWhite	0	5.627915769	84.5	1	-1.345083488	56.1	0	Roommate	3	1
C	B	1	4	C_1_4	10010	F	White	0	24.18150673	57.2	4/14/2016	10011	NonWhite	0	5.627915769	84.5	1	-1.345083488	56.1	0	Roommate	4	1
C	B	1	4	C_1_4	10011	F	NonWhite	0	30.62791577	84.5	8/17/2015	10010	White	0	-1.345083488	56.1	0	5.627915769	84.5	1	Roommate	1	1
C	B	1	4	C_1_4	10011	F	NonWhite	0	31.25863221	87.7	11/18/2015	10010	White	0	-1.345083488	56.1	0	5.627915769	84.5	1	Roommate	2	1
C	B	1	4	C_1_4	10011	F	NonWhite	0	32.21239257	89.3	1/12/2016	10010	White	0	-1.345083488	56.1	0	5.627915769	84.5	1	Roommate	3	1
C	B	1	4	C_1_4	10011	F	NonWhite	0	32.56697191	90.5	4/26/2016	10010	White	0	-1.345083488	56.1	0	5.627915769	84.5	1	Roommate	4	1
C	B	3	3	C_3_3	10012	F	White	1	25.97401645	70.8	8/19/2015	10013	NonWhite	0	-2.264231422	59.3	0	0.974016445	70.8	1	Roommate	1	1
C	B	3	3	C_3_3	10012	F	White	1	25.19749586	69.1	11/23/2015	10013	NonWhite	0	-2.264231422	59.3	0	0.974016445	70.8	1	Roommate	2	1
C	B	3	3	C_3_3	10012	F	White	1	24.97704316	68	1/12/2016	10013	NonWhite	0	-2.264231422	59.3	0	0.974016445	70.8	1	Roommate	3	1
C	B	3	3	C_3_3	10012	F	White	1	24.79338843	67.5	4/14/2016	10013	NonWhite	0	-2.264231422	59.3	0	0.974016445	70.8	1	Roommate	4	1
C	B	3	3	C_3_3	10013	F	NonWhite	0	22.73576858	59.3	8/17/2015	10012	White	1	0.974016445	70.8	1	-2.264231422	59.3	0	Roommate	1	1
C	B	3	3	C_3_3	10013	F	NonWhite	0	23.59013355	61.3	1/25/2016	10012	White	1	0.974016445	70.8	1	-2.264231422	59.3	0	Roommate	3	1
C	B	3	3	C_3_3	10013	F	NonWhite	0	23.53009484	61.6	4/14/2016	10012	White	1	0.974016445	70.8	1	-2.264231422	59.3	0	Roommate	4	1
C	B	1	3	C_1_3	10014	M	White	1	23.89959906	80.3	9/3/2015	10015	NonWhite	1	6.189504347	109.3	1	-1.100400936	80.3	0	Roommate	1	1
C	B	1	3	C_1_3	10014	M	White	1	25.04017531	85.7	11/19/2015	10015	NonWhite	1	6.189504347	109.3	1	-1.100400936	80.3	0	Roommate	2	1
C	B	1	3	C_1_3	10014	M	White	1	25.13807501	85.2	1/13/2016	10015	NonWhite	1	6.189504347	109.3	1	-1.100400936	80.3	0	Roommate	3	1
C	B	1	3	C_1_3	10015	M	NonWhite	1	31.18950435	109.3	8/19/2015	10014	White	1	-1.100400936	80.3	0	6.189504347	109.3	1	Roommate	1	1
C	B	1	3	C_1_3	10015	M	NonWhite	1	30.21929104	105.9	12/1/2015	10014	White	1	-1.100400936	80.3	0	6.189504347	109.3	1	Roommate	2	1
C	B	1	3	C_1_3	10015	M	NonWhite	1	29.93737433	104.8	1/13/2016	10014	White	1	-1.100400936	80.3	0	6.189504347	109.3	1	Roommate	3	1
A	A	4	4	A_4_4	10016	M	White	1	28.5978944	98.3	9/9/2015	10087	NonWhite	1	2.927329567	80.9	1	3.597894404	98.3	1	Roommate	1	1
A	A	4	4	A_4_4	10016	M	White	1	27.46482182	94.1	11/17/2015	10087	NonWhite	1	2.927329567	80.9	1	3.597894404	98.3	1	Roommate	2	1
A	A	4	4	A_4_4	10016	M	White	1	29.24149338	99	1/13/2016	10087	NonWhite	1	2.927329567	80.9	1	3.597894404	98.3	1	Roommate	3	1
A	A	4	4	A_4_4	10016	M	White	1	29.61280538	103	4/13/2016	10087	NonWhite	1	2.927329567	80.9	1	3.597894404	98.3	1	Roommate	4	1
B	A	1	11	B_1_11	10017	F	White	0	29.1372832	86.3	10/21/2015	10018	White	0	6.40628442	85.4	1	4.137283196	86.3	1	Roommate	1	1
B	A	1	11	B_1_11	10017	F	White	0	30.54669292	88.8	11/17/2015	10018	White	0	6.40628442	85.4	1	4.137283196	86.3	1	Roommate	2	1
B	A	1	11	B_1_11	10017	F	White	0	30.24427708	90.1	1/14/2016	10018	White	0	6.40628442	85.4	1	4.137283196	86.3	1	Roommate	3	1
B	A	1	11	B_1_11	10018	F	White	0	31.40628442	85.4	10/21/2015	10017	White	0	4.137283196	86.3	1	6.40628442	85.4	1	Roommate	1	1
B	A	1	11	B_1_11	10018	F	White	0	31.94305181	85.6	11/17/2015	10017	White	0	4.137283196	86.3	1	6.40628442	85.4	1	Roommate	2	1
B	A	1	11	B_1_11	10018	F	White	0	31.80117022	84.7	1/14/2016	10017	White	0	4.137283196	86.3	1	6.40628442	85.4	1	Roommate	3	1
B	A	1	11	B_1_11	10018	F	White	0	31.70702414	85.8	4/21/2016	10017	White	0	4.137283196	86.3	1	6.40628442	85.4	1	Roommate	4	1
B	A	2	7	B_2_7	10019	M	NonWhite	0	23.52761179	69.2	10/20/2015	10033	NonWhite	1	7.541768768	91.3	1	-1.472388206	69.2	0	Roommate	1	1
B	A	2	7	B_2_7	10019	M	NonWhite	0	23.61014062	69.2	11/30/2015	10033	NonWhite	1	7.541768768	91.3	1	-1.472388206	69.2	0	Roommate	2	1
B	A	2	7	B_2_7	10019	M	NonWhite	0	23.20071622	68	1/20/2016	10033	NonWhite	1	7.541768768	91.3	1	-1.472388206	69.2	0	Roommate	3	1
B	A	2	7	B_2_7	10019	M	NonWhite	0	23.06424142	67.6	4/21/2016	10033	NonWhite	1	7.541768768	91.3	1	-1.472388206	69.2	0	Roommate	4	1
B	A	1	9	B_1_9	10020	F	White	0	27.60664728	76.9	10/21/2015	10026	White	0	-3.550396163	63.9	0	2.606647279	76.9	1	Roommate	1	1
B	A	1	9	B_1_9	10020	F	White	0	28.00266518	76.7	11/17/2015	10026	White	0	-3.550396163	63.9	0	2.606647279	76.9	1	Roommate	2	1
B	A	1	9	B_1_9	10020	F	White	0	27.87051822	76.8	4/28/2016	10026	White	0	-3.550396163	63.9	0	2.606647279	76.9	1	Roommate	4	1
B	A	1	10	B_1_10	10021	F	White	0	20.01024253	53.1	10/21/2015	10100	NonWhite	1	-1.018789785	56.8	0	-4.989757469	53.1	0	Roommate	1	1
B	A	1	10	B_1_10	10021	F	White	0	20.66389662	54.7	11/17/2015	10100	NonWhite	1	-1.018789785	56.8	0	-4.989757469	53.1	0	Roommate	2	1
B	A	1	10	B_1_10	10021	F	White	0	20.976174	55.8	1/13/2016	10100	NonWhite	1	-1.018789785	56.8	0	-4.989757469	53.1	0	Roommate	3	1
B	A	1	10	B_1_10	10021	F	White	0	21.25667013	56.2	4/20/2016	10100	NonWhite	1	-1.018789785	56.8	0	-4.989757469	53.1	0	Roommate	4	1
B	A	2	5	B_2_5	10022	F	White	0	29.0982501	83.6	10/20/2015	10031	NonWhite	1	-2.779925807	55.4	0	4.098250102	83.6	1	Roommate	1	1
B	A	2	5	B_2_5	10022	F	White	0	28.99791015	84.1	11/19/2015	10031	NonWhite	1	-2.779925807	55.4	0	4.098250102	83.6	1	Roommate	2	1
B	A	2	5	B_2_5	10022	F	White	0	28.62813177	84.3	1/20/2016	10031	NonWhite	1	-2.779925807	55.4	0	4.098250102	83.6	1	Roommate	3	1
B	A	2	5	B_2_5	10022	F	White	0	29.17127889	85.2	4/13/2016	10031	NonWhite	1	-2.779925807	55.4	0	4.098250102	83.6	1	Roommate	4	1
A	A	8	1	A_8_1	10023	F	White	0	20.33146599	58	9/10/2015	10061	NonWhite	0	-4.246564324	50.7	0	-4.668534007	58	0	Roommate	1	1
A	A	8	1	A_8_1	10023	F	White	0	19.64247916	56.7	11/16/2015	10061	NonWhite	0	-4.246564324	50.7	0	-4.668534007	58	0	Roommate	2	1
A	A	8	1	A_8_1	10023	F	White	0	19.42203775	55.8	1/13/2016	10061	NonWhite	0	-4.246564324	50.7	0	-4.668534007	58	0	Roommate	3	1
B	A	1	12	B_1_12	10024	F	NonWhite	1	18.24077527	49.3	10/21/2015	10041	White	0	-1.398287968	62.4	0	-6.759224726	49.3	0	Roommate	1	1
B	A	1	12	B_1_12	10024	F	NonWhite	1	18.11588236	49.5	11/17/2015	10041	White	0	-1.398287968	62.4	0	-6.759224726	49.3	0	Roommate	2	1
B	A	1	12	B_1_12	10024	F	NonWhite	1	18.06379025	49	1/12/2016	10041	White	0	-1.398287968	62.4	0	-6.759224726	49.3	0	Roommate	3	1
B	A	1	12	B_1_12	10024	F	NonWhite	1	17.71576492	48.7	4/27/2016	10041	White	0	-1.398287968	62.4	0	-6.759224726	49.3	0	Roommate	4	1
A	A	2	7	A_2_7	10025	F	White	0	23.62602332	67	9/9/2015	10069	White	0	-2.868853344	61.5	0	-1.373976676	67	0	Roommate	1	1
A	A	2	7	A_2_7	10025	F	White	0	24.64313895	70.3	11/17/2015	10069	White	0	-2.868853344	61.5	0	-1.373976676	67	0	Roommate	2	1
A	A	2	7	A_2_7	10025	F	White	0	23.93567193	69.5	1/12/2016	10069	White	0	-2.868853344	61.5	0	-1.373976676	67	0	Roommate	3	1
B	A	1	9	B_1_9	10026	F	White	0	21.44960384	63.9	10/21/2015	10020	White	0	2.606647279	76.9	1	-3.550396163	63.9	0	Roommate	1	1
B	A	1	9	B_1_9	10026	F	White	0	21.02487831	62.2	11/17/2015	10020	White	0	2.606647279	76.9	1	-3.550396163	63.9	0	Roommate	2	1
B	A	1	9	B_1_9	10026	F	White	0	21.76005665	64.9	4/28/2016	10020	White	0	2.606647279	76.9	1	-3.550396163	63.9	0	Roommate	4	1
E	B	2	3	E_2_3	10027	F	NonWhite	1	21.7524173	55.2	9/2/2015	10073	NonWhite	0	-3.544293413	56.1	0	-3.247582704	55.2	0	Roommate	1	1
E	B	2	3	E_2_3	10027	F	NonWhite	1	21.94485481	55.2	12/3/2015	10073	NonWhite	0	-3.544293413	56.1	0	-3.247582704	55.2	0	Roommate	2	1
E	B	2	3	E_2_3	10027	F	NonWhite	1	21.73891946	56	1/12/2016	10073	NonWhite	0	-3.544293413	56.1	0	-3.247582704	55.2	0	Roommate	3	1
E	B	2	3	E_2_3	10027	F	NonWhite	1	21.92059484	55	4/18/2016	10073	NonWhite	0	-3.544293413	56.1	0	-3.247582704	55.2	0	Roommate	4	1
A	A	8	15	A_8_15	10028	F	White	0	21.93392888	70.2	9/10/2015	10043	White	0	-5.91653535	60.6	0	-3.066071118	70.2	0	Roommate	1	1
A	A	8	15	A_8_15	10028	F	White	0	21.97375874	70.8	11/16/2015	10043	White	0	-5.91653535	60.6	0	-3.066071118	70.2	0	Roommate	2	1
A	A	8	15	A_8_15	10028	F	White	0	21.93173199	70.35	1/13/2016	10043	White	0	-5.91653535	60.6	0	-3.066071118	70.2	0	Roommate	3	1
A	A	8	15	A_8_15	10028	F	White	0	21.79144373	69.9	4/20/2016	10043	White	0	-5.91653535	60.6	0	-3.066071118	70.2	0	Roommate	4	1
A	A	8	5	A_8_5	10029	F	NonWhite	0	21.90509963	55.1	9/10/2015	10062	NonWhite	0	-3.087029652	61.7	0	-3.094900366	55.1	0	Roommate	1	1
A	A	8	5	A_8_5	10029	F	NonWhite	0	22.02929125	54.3	11/16/2015	10062	NonWhite	0	-3.087029652	61.7	0	-3.094900366	55.1	0	Roommate	2	1
A	A	8	5	A_8_5	10029	F	NonWhite	0	21.19031814	53	1/13/2016	10062	NonWhite	0	-3.087029652	61.7	0	-3.094900366	55.1	0	Roommate	3	1
A	A	8	11	A_8_11	10030	M	White	1	20.6777787	58.5	9/10/2015	10049	White	0	-1.216216216	81.4	0	-4.322221295	58.5	0	Roommate	1	1
A	A	8	11	A_8_11	10030	M	White	1	21.94099218	62	11/16/2015	10049	White	0	-1.216216216	81.4	0	-4.322221295	58.5	0	Roommate	2	1
A	A	8	11	A_8_11	10030	M	White	1	23.28722257	66	1/13/2016	10049	White	0	-1.216216216	81.4	0	-4.322221295	58.5	0	Roommate	3	1
B	A	2	5	B_2_5	10031	F	NonWhite	1	22.22007419	55.4	10/20/2015	10022	White	0	4.098250102	83.6	1	-2.779925807	55.4	0	Roommate	1	1
B	A	2	5	B_2_5	10031	F	NonWhite	1	21.96385685	54.9	11/17/2015	10022	White	0	4.098250102	83.6	1	-2.779925807	55.4	0	Roommate	2	1
B	A	2	5	B_2_5	10031	F	NonWhite	1	22.21615494	55.25	1/20/2016	10022	White	0	4.098250102	83.6	1	-2.779925807	55.4	0	Roommate	3	1
B	A	2	5	B_2_5	10031	F	NonWhite	1	23.02945193	57.2	4/13/2016	10022	White	0	4.098250102	83.6	1	-2.779925807	55.4	0	Roommate	4	1
B	A	2	6	B_2_6	10032	F	NonWhite	0	22.67785175	56.9	10/20/2015	10034	NonWhite	0	-3.303360174	58	0	-2.32214825	56.9	0	Roommate	1	1
B	A	2	6	B_2_6	10032	F	NonWhite	0	22.69817457	57.6	11/30/2015	10034	NonWhite	0	-3.303360174	58	0	-2.32214825	56.9	0	Roommate	2	1
B	A	2	6	B_2_6	10032	F	NonWhite	0	21.83779757	55	1/20/2016	10034	NonWhite	0	-3.303360174	58	0	-2.32214825	56.9	0	Roommate	3	1
B	A	2	6	B_2_6	10032	F	NonWhite	0	22.21579367	55.6	4/21/2016	10034	NonWhite	0	-3.303360174	58	0	-2.32214825	56.9	0	Roommate	4	1
B	A	2	7	B_2_7	10033	M	NonWhite	1	32.54176877	91.3	10/20/2015	10019	NonWhite	0	-1.472388206	69.2	0	7.541768768	91.3	1	Roommate	1	1
B	A	2	7	B_2_7	10033	M	NonWhite	1	31.56013563	89.5	11/30/2015	10019	NonWhite	0	-1.472388206	69.2	0	7.541768768	91.3	1	Roommate	2	1
B	A	2	7	B_2_7	10033	M	NonWhite	1	30.45846979	87.25	1/20/2016	10019	NonWhite	0	-1.472388206	69.2	0	7.541768768	91.3	1	Roommate	3	1
B	A	2	7	B_2_7	10033	M	NonWhite	1	29.61933459	83.2	4/21/2016	10019	NonWhite	0	-1.472388206	69.2	0	7.541768768	91.3	1	Roommate	4	1
B	A	2	6	B_2_6	10034	F	NonWhite	0	21.69663983	58	10/20/2015	10032	NonWhite	0	-2.32214825	56.9	0	-3.303360174	58	0	Roommate	1	1
B	A	2	6	B_2_6	10034	F	NonWhite	0	21.62182383	57.8	11/30/2015	10032	NonWhite	0	-2.32214825	56.9	0	-3.303360174	58	0	Roommate	2	1
B	A	2	6	B_2_6	10034	F	NonWhite	0	21.47708663	57.8	1/20/2016	10032	NonWhite	0	-2.32214825	56.9	0	-3.303360174	58	0	Roommate	3	1
B	A	2	6	B_2_6	10034	F	NonWhite	0	21.84468883	57.4	4/21/2016	10032	NonWhite	0	-2.32214825	56.9	0	-3.303360174	58	0	Roommate	4	1
A	A	10	3	A_10_3	10035	F	White	0	28.35538752	73.5	9/8/2015	10036	NonWhite	0	3.130489259	83.9	1	3.355387524	73.5	1	Roommate	1	1
A	A	10	3	A_10_3	10035	F	White	0	29.4818111	76.8	11/19/2015	10036	NonWhite	0	3.130489259	83.9	1	3.355387524	73.5	1	Roommate	2	1
A	A	10	3	A_10_3	10035	F	White	0	30.4031177	79.2	1/25/2016	10036	NonWhite	0	3.130489259	83.9	1	3.355387524	73.5	1	Roommate	3	1
A	A	10	3	A_10_3	10035	F	White	0	30.90224195	80.6	4/25/2016	10036	NonWhite	0	3.130489259	83.9	1	3.355387524	73.5	1	Roommate	4	1
A	A	10	3	A_10_3	10036	F	NonWhite	0	28.13048926	83.9	9/8/2015	10035	White	0	3.355387524	73.5	1	3.130489259	83.9	1	Roommate	1	1
A	A	10	3	A_10_3	10036	F	NonWhite	0	28.2038718	84.9	11/19/2015	10035	White	0	3.355387524	73.5	1	3.130489259	83.9	1	Roommate	2	1
A	A	10	3	A_10_3	10036	F	NonWhite	0	28.50285278	85.8	1/26/2016	10035	White	0	3.355387524	73.5	1	3.130489259	83.9	1	Roommate	3	1
A	A	10	3	A_10_3	10036	F	NonWhite	0	29.0672981	87.6	4/21/2016	10035	White	0	3.355387524	73.5	1	3.130489259	83.9	1	Roommate	4	1
A	A	8	13	A_8_13	10037	F	NonWhite	0	23.9760143	59.4	9/10/2015	10038	NonWhite	1	-1.003405655	59.3	0	-1.023985702	59.4	0	Roommate	1	1
A	A	8	13	A_8_13	10037	F	NonWhite	0	23.89285822	60.1	11/15/2015	10038	NonWhite	1	-1.003405655	59.3	0	-1.023985702	59.4	0	Roommate	2	1
A	A	8	13	A_8_13	10037	F	NonWhite	0	23.80360039	59.8	1/12/2016	10038	NonWhite	1	-1.003405655	59.3	0	-1.023985702	59.4	0	Roommate	3	1
A	A	8	13	A_8_13	10037	F	NonWhite	0	23.74364173	59.8	4/20/2016	10038	NonWhite	1	-1.003405655	59.3	0	-1.023985702	59.4	0	Roommate	4	1
A	A	8	13	A_8_13	10038	F	NonWhite	1	23.99659435	59.3	9/10/2015	10037	NonWhite	0	-1.023985702	59.4	0	-1.003405655	59.3	0	Roommate	1	1
A	A	8	13	A_8_13	10038	F	NonWhite	1	24.25855992	60.1	11/15/2015	10037	NonWhite	0	-1.023985702	59.4	0	-1.003405655	59.3	0	Roommate	2	1
A	A	8	13	A_8_13	10038	F	NonWhite	1	24.50086358	60.2	1/13/2016	10037	NonWhite	0	-1.023985702	59.4	0	-1.003405655	59.3	0	Roommate	3	1
A	A	8	13	A_8_13	10038	F	NonWhite	1	24.61374096	59.9	4/25/2016	10037	NonWhite	0	-1.023985702	59.4	0	-1.003405655	59.3	0	Roommate	4	1
A	A	8	12	A_8_12	10039	M	NonWhite	1	22.26391165	69.2	9/10/2015	10050	NonWhite	0	-0.379375753	88.6	0	-2.736088353	69.2	0	Roommate	1	1
A	A	8	12	A_8_12	10039	M	NonWhite	1	21.53937517	67.1	11/16/2015	10050	NonWhite	0	-0.379375753	88.6	0	-2.736088353	69.2	0	Roommate	2	1
A	A	8	12	A_8_12	10039	M	NonWhite	1	21.60738231	67.35	1/13/2016	10050	NonWhite	0	-0.379375753	88.6	0	-2.736088353	69.2	0	Roommate	3	1
A	A	8	12	A_8_12	10039	M	NonWhite	1	21.41161212	66.4	4/20/2016	10050	NonWhite	0	-0.379375753	88.6	0	-2.736088353	69.2	0	Roommate	4	1
E	B	3	3	E_3_3	10040	F	White	0	16.6244447	45.7	8/17/2015	10063	White	0	0.320043878	68.6	1	-8.3755553	45.7	0	Roommate	1	1
E	B	3	3	E_3_3	10040	F	White	0	17.70124075	47.9	4/18/2016	10063	White	0	0.320043878	68.6	1	-8.3755553	45.7	0	Roommate	4	1
B	A	1	12	B_1_12	10041	F	White	0	23.60171203	62.4	10/21/2015	10024	NonWhite	1	-6.759224726	49.3	0	-1.398287968	62.4	0	Roommate	1	1
B	A	1	12	B_1_12	10041	F	White	0	24.73823539	66.05	1/14/2016	10024	NonWhite	1	-6.759224726	49.3	0	-1.398287968	62.4	0	Roommate	3	1
A	A	6	6	A_6_6	10042	F	White	0	22.64488585	49.2	9/11/2015	10074	White	0	-4.17833555	57.1	0	-2.355114154	49.2	0	Roommate	1	1
A	A	6	6	A_6_6	10042	F	White	0	23.3813049	50.8	11/16/2015	10074	White	0	-4.17833555	57.1	0	-2.355114154	49.2	0	Roommate	2	1
A	A	6	6	A_6_6	10042	F	White	0	23.56026258	51.05	1/15/2016	10074	White	0	-4.17833555	57.1	0	-2.355114154	49.2	0	Roommate	3	1
A	A	6	6	A_6_6	10042	F	White	0	23.91470392	52.1	4/28/2016	10074	White	0	-4.17833555	57.1	0	-2.355114154	49.2	0	Roommate	4	1
A	A	8	15	A_8_15	10043	F	White	0	19.08346465	60.6	9/10/2015	10028	White	0	-3.066071118	70.2	0	-5.91653535	60.6	0	Roommate	1	1
A	A	8	15	A_8_15	10043	F	White	0	18.86244694	60.1	11/16/2015	10028	White	0	-3.066071118	70.2	0	-5.91653535	60.6	0	Roommate	2	1
A	A	8	15	A_8_15	10043	F	White	0	19.34833878	61.2	1/13/2016	10028	White	0	-3.066071118	70.2	0	-5.91653535	60.6	0	Roommate	3	1
A	A	8	15	A_8_15	10043	F	White	0	20.15415409	64	4/20/2016	10028	White	0	-3.066071118	70.2	0	-5.91653535	60.6	0	Roommate	4	1
A	A	8	14	A_8_14	10044	F	NonWhite	1	21.48953904	52.7	9/10/2015	10104	White	1	0.072658785	67.6	1	-3.510460961	52.7	0	Roommate	1	1
A	A	8	14	A_8_14	10044	F	NonWhite	1	21.81575595	53.5	12/2/2015	10104	White	1	0.072658785	67.6	1	-3.510460961	52.7	0	Roommate	2	1
A	A	8	14	A_8_14	10044	F	NonWhite	1	21.12283754	51.9	1/13/2016	10104	White	1	0.072658785	67.6	1	-3.510460961	52.7	0	Roommate	3	1
A	A	8	14	A_8_14	10044	F	NonWhite	1	22.57857077	55.3	4/20/2016	10104	White	1	0.072658785	67.6	1	-3.510460961	52.7	0	Roommate	4	1
A	A	6	5	A_6_5	10045	F	NonWhite	1	24.30844361	58.1	9/11/2015	10075	White	0	-3.571350949	63.1	0	-0.691556393	58.1	0	Roommate	1	1
A	A	6	5	A_6_5	10045	F	NonWhite	1	24.14151925	58	11/17/2015	10075	White	0	-3.571350949	63.1	0	-0.691556393	58.1	0	Roommate	2	1
A	A	6	5	A_6_5	10045	F	NonWhite	1	23.78253674	58.1	1/15/2016	10075	White	0	-3.571350949	63.1	0	-0.691556393	58.1	0	Roommate	3	1
A	A	6	5	A_6_5	10045	F	NonWhite	1	23.66417791	57	4/25/2016	10075	White	0	-3.571350949	63.1	0	-0.691556393	58.1	0	Roommate	4	1
A	A	7	12	A_7_12	10046	F	White	1	19.89840536	54.7	9/3/2015	10066	White	0	-3.507350002	66.5	0	-5.101594637	54.7	0	Roommate	1	1
A	A	7	12	A_7_12	10046	F	White	1	21.52433425	58.6	11/30/2015	10066	White	0	-3.507350002	66.5	0	-5.101594637	54.7	0	Roommate	2	1
A	A	7	12	A_7_12	10046	F	White	1	21.07637351	57.45	1/12/2016	10066	White	0	-3.507350002	66.5	0	-5.101594637	54.7	0	Roommate	3	1
A	A	7	12	A_7_12	10046	F	White	1	21.38987633	58.8	4/21/2016	10066	White	0	-3.507350002	66.5	0	-5.101594637	54.7	0	Roommate	4	1
A	A	2	8	A_2_8	10047	F	NonWhite	1	20.81068958	57.9	8/17/2015	10003	NonWhite	0	1.522271788	70.9	1	-4.189310422	57.9	0	Roommate	1	1
A	A	2	8	A_2_8	10047	F	NonWhite	1	21.46689755	60.3	11/17/2015	10003	NonWhite	0	1.522271788	70.9	1	-4.189310422	57.9	0	Roommate	2	1
A	A	2	8	A_2_8	10047	F	NonWhite	1	21.09090413	58.75	1/12/2016	10003	NonWhite	0	1.522271788	70.9	1	-4.189310422	57.9	0	Roommate	3	1
A	A	5	3	A_5_3	10048	F	NonWhite	1	28.2994148	72.9	9/11/2015	10006	NonWhite	1	13.60508792	111.7	1	3.299414796	72.9	1	Roommate	1	1
A	A	5	3	A_5_3	10048	F	NonWhite	1	28.24313447	73.3	11/20/2015	10006	NonWhite	1	13.60508792	111.7	1	3.299414796	72.9	1	Roommate	2	1
A	A	5	3	A_5_3	10048	F	NonWhite	1	29.3578225	75.25	1/15/2016	10006	NonWhite	1	13.60508792	111.7	1	3.299414796	72.9	1	Roommate	3	1
A	A	5	3	A_5_3	10048	F	NonWhite	1	30.7464543	79.5	4/13/2016	10006	NonWhite	1	13.60508792	111.7	1	3.299414796	72.9	1	Roommate	4	1
A	A	8	11	A_8_11	10049	M	White	0	23.78378378	81.4	9/10/2015	10030	White	1	-4.322221295	58.5	0	-1.216216216	81.4	0	Roommate	1	1
A	A	8	11	A_8_11	10049	M	White	0	24.67137464	83.8	11/15/2015	10030	White	1	-4.322221295	58.5	0	-1.216216216	81.4	0	Roommate	2	1
A	A	8	11	A_8_11	10049	M	White	0	24.86273972	84.45	1/13/2016	10030	White	1	-4.322221295	58.5	0	-1.216216216	81.4	0	Roommate	3	1
A	A	8	11	A_8_11	10049	M	White	0	24.75189036	83.8	4/20/2016	10030	White	1	-4.322221295	58.5	0	-1.216216216	81.4	0	Roommate	4	1
A	A	8	12	A_8_12	10050	M	NonWhite	0	24.62062425	88.6	9/10/2015	10039	NonWhite	1	-2.736088353	69.2	0	-0.379375753	88.6	0	Roommate	1	1
A	A	8	12	A_8_12	10050	M	NonWhite	0	24.21841857	89	11/16/2015	10039	NonWhite	1	-2.736088353	69.2	0	-0.379375753	88.6	0	Roommate	2	1
A	A	8	12	A_8_12	10050	M	NonWhite	0	24.34538202	88.35	1/13/2016	10039	NonWhite	1	-2.736088353	69.2	0	-0.379375753	88.6	0	Roommate	3	1
A	A	8	12	A_8_12	10050	M	NonWhite	0	24.46332393	89.9	4/20/2016	10039	NonWhite	1	-2.736088353	69.2	0	-0.379375753	88.6	0	Roommate	4	1
E	B	1	3	E_1_3	10051	M	White	1	23.32889582	71.2	8/17/2015	10052	NonWhite	0	7.887441287	108.1	1	-1.671104181	71.2	0	Roommate	1	1
E	B	1	3	E_1_3	10051	M	White	1	22.33469388	68.4	11/18/2015	10052	NonWhite	0	7.887441287	108.1	1	-1.671104181	71.2	0	Roommate	2	1
E	B	1	3	E_1_3	10051	M	White	1	22.04351232	67.2	1/12/2016	10052	NonWhite	0	7.887441287	108.1	1	-1.671104181	71.2	0	Roommate	3	1
E	B	1	3	E_1_3	10051	M	White	1	22.83104278	70	4/12/2016	10052	NonWhite	0	7.887441287	108.1	1	-1.671104181	71.2	0	Roommate	4	1
E	B	1	3	E_1_3	10052	M	NonWhite	0	32.88744129	108.1	8/17/2015	10051	White	1	-1.671104181	71.2	0	7.887441287	108.1	1	Roommate	1	1
E	B	1	3	E_1_3	10052	M	NonWhite	0	29.10633137	102.6	1/12/2016	10051	White	1	-1.671104181	71.2	0	7.887441287	108.1	1	Roommate	3	1
A	A	4	10	A_4_10	10053	F	NonWhite	0	26.47502588	67.1	9/9/2015	10001	White	0	2.185235221	68.9	1	1.475025883	67.1	1	Roommate	1	1
A	A	4	10	A_4_10	10053	F	NonWhite	0	28.16930672	70.5	11/30/2015	10001	White	0	2.185235221	68.9	1	1.475025883	67.1	1	Roommate	2	1
A	A	4	10	A_4_10	10053	F	NonWhite	0	28.26997119	70.35	1/13/2016	10001	White	0	2.185235221	68.9	1	1.475025883	67.1	1	Roommate	3	1
A	A	4	10	A_4_10	10053	F	NonWhite	0	30.2836084	75.6	4/13/2016	10001	White	0	2.185235221	68.9	1	1.475025883	67.1	1	Roommate	4	1
A	A	4	12	A_4_12	10054	F	NonWhite	0	18.0442653	43.8	9/9/2015	10068	NonWhite	0	-4.004742918	56.4	0	-6.955734698	43.8	0	Roommate	1	1
A	A	4	12	A_4_12	10054	F	NonWhite	0	17.55754652	42.4	1/21/2016	10068	NonWhite	0	-4.004742918	56.4	0	-6.955734698	43.8	0	Roommate	3	1
A	A	3	5	A_3_5	10055	F	NonWhite	1	27.9296465	76.5	9/9/2015	10067	NonWhite	1	-2.636996373	58.4	0	2.929646498	76.5	1	Roommate	1	1
A	A	3	5	A_3_5	10055	F	NonWhite	1	28.54230377	76.3	1/27/2016	10067	NonWhite	1	-2.636996373	58.4	0	2.929646498	76.5	1	Roommate	3	1
A	A	6	7	A_6_7	10056	M	White	0	23.52126219	81.9	9/11/2015	10070	White	0	4.951865491	106.2	1	-1.478737813	81.9	0	Roommate	1	1
A	A	6	7	A_6_7	10056	M	White	0	24.82946005	85.9	11/16/2015	10070	White	0	4.951865491	106.2	1	-1.478737813	81.9	0	Roommate	2	1
A	A	6	7	A_6_7	10056	M	White	0	25.54598622	88.95	1/20/2016	10070	White	0	4.951865491	106.2	1	-1.478737813	81.9	0	Roommate	3	1
A	A	6	7	A_6_7	10056	M	White	0	24.73404461	86.4	4/13/2016	10070	White	0	4.951865491	106.2	1	-1.478737813	81.9	0	Roommate	4	1
A	A	9	3	A_9_3	10057	M	White	0	23.01823722	63.2	9/8/2015	10002	White	0	2.369486166	101	1	-1.981762782	63.2	0	Roommate	1	1
A	A	9	3	A_9_3	10057	M	White	0	22.87640288	63.8	11/19/2015	10002	White	0	2.369486166	101	1	-1.981762782	63.2	0	Roommate	2	1
A	A	9	3	A_9_3	10057	M	White	0	23.26417548	64.3	1/14/2016	10002	White	0	2.369486166	101	1	-1.981762782	63.2	0	Roommate	3	1
A	A	7	7	A_7_7	10058	F	White	0	22.1383681	53.6	9/3/2015	10059	White	1	3.262300881	71.9	1	-2.861631895	53.6	0	Roommate	1	1
A	A	7	7	A_7_7	10058	F	White	0	23.89423259	58	11/16/2015	10059	White	1	3.262300881	71.9	1	-2.861631895	53.6	0	Roommate	2	1
A	A	7	7	A_7_7	10058	F	White	0	23.13385943	57.35	1/13/2016	10059	White	1	3.262300881	71.9	1	-2.861631895	53.6	0	Roommate	3	1
A	A	7	7	A_7_7	10058	F	White	0	24.37505742	59.7	4/13/2016	10059	White	1	3.262300881	71.9	1	-2.861631895	53.6	0	Roommate	4	1
A	A	7	7	A_7_7	10059	F	White	1	28.26230088	71.9	9/3/2015	10058	White	0	-2.861631895	53.6	0	3.262300881	71.9	1	Roommate	1	1
A	A	7	7	A_7_7	10059	F	White	1	29.41076357	76.9	11/16/2015	10058	White	0	-2.861631895	53.6	0	3.262300881	71.9	1	Roommate	2	1
A	A	7	7	A_7_7	10059	F	White	1	31.28307941	82.15	1/13/2016	10058	White	0	-2.861631895	53.6	0	3.262300881	71.9	1	Roommate	3	1
A	A	7	7	A_7_7	10059	F	White	1	31.13314127	80	4/13/2016	10058	White	0	-2.861631895	53.6	0	3.262300881	71.9	1	Roommate	4	1
A	A	4	9	A_4_9	10060	M	NonWhite	1	27.08103914	85.9	9/9/2015	10071	NonWhite	1	-5.142579616	59.5	0	2.081039143	85.9	1	Roommate	1	1
A	A	4	9	A_4_9	10060	M	NonWhite	1	27.00165269	87	11/17/2015	10071	NonWhite	1	-5.142579616	59.5	0	2.081039143	85.9	1	Roommate	2	1
A	A	4	9	A_4_9	10060	M	NonWhite	1	26.84235764	87.55	1/14/2016	10071	NonWhite	1	-5.142579616	59.5	0	2.081039143	85.9	1	Roommate	3	1
A	A	4	9	A_4_9	10060	M	NonWhite	1	24.55475326	80	4/13/2016	10071	NonWhite	1	-5.142579616	59.5	0	2.081039143	85.9	1	Roommate	4	1
A	A	8	1	A_8_1	10061	F	NonWhite	0	20.75343568	50.7	9/10/2015	10023	White	0	-4.668534007	58	0	-4.246564324	50.7	0	Roommate	1	1
A	A	8	1	A_8_1	10061	F	NonWhite	0	20.82465639	51.2	11/16/2015	10023	White	0	-4.668534007	58	0	-4.246564324	50.7	0	Roommate	2	1
A	A	8	1	A_8_1	10061	F	NonWhite	0	20.91793581	51.2	1/13/2016	10023	White	0	-4.668534007	58	0	-4.246564324	50.7	0	Roommate	3	1
A	A	8	1	A_8_1	10061	F	NonWhite	0	20.76979372	51	4/21/2016	10023	White	0	-4.668534007	58	0	-4.246564324	50.7	0	Roommate	4	1
A	A	8	5	A_8_5	10062	F	NonWhite	0	21.91297035	61.7	9/10/2015	10029	NonWhite	0	-3.094900366	55.1	0	-3.087029652	61.7	0	Roommate	1	1
A	A	8	5	A_8_5	10062	F	NonWhite	0	22.77567387	63.9	11/16/2015	10029	NonWhite	0	-3.094900366	55.1	0	-3.087029652	61.7	0	Roommate	2	1
A	A	8	5	A_8_5	10062	F	NonWhite	0	22.4999964	62.45	1/13/2016	10029	NonWhite	0	-3.094900366	55.1	0	-3.087029652	61.7	0	Roommate	3	1
E	B	3	3	E_3_3	10063	F	White	0	25.32004388	68.6	8/19/2015	10040	White	0	-8.3755553	45.7	0	0.320043878	68.6	1	Roommate	1	1
E	B	3	3	E_3_3	10063	F	White	0	25.42371949	69.3	12/8/2015	10040	White	0	-8.3755553	45.7	0	0.320043878	68.6	1	Roommate	2	1
E	B	3	3	E_3_3	10063	F	White	0	25.02016838	68.2	4/18/2016	10040	White	0	-8.3755553	45.7	0	0.320043878	68.6	1	Roommate	4	1
A	A	7	14	A_7_14	10064	F	White	0	25.06167608	67.9	9/3/2015	10065	White	0	-1.441207076	56.6	0	0.061676084	67.9	1	Roommate	1	1
A	A	7	14	A_7_14	10064	F	White	0	27.11259404	73.1	11/30/2015	10065	White	0	-1.441207076	56.6	0	0.061676084	67.9	1	Roommate	2	1
A	A	7	14	A_7_14	10064	F	White	0	27.1949214	71.9	1/12/2016	10065	White	0	-1.441207076	56.6	0	0.061676084	67.9	1	Roommate	3	1
A	A	7	14	A_7_14	10065	F	White	0	23.55879292	56.6	9/3/2015	10064	White	0	0.061676084	67.9	1	-1.441207076	56.6	0	Roommate	1	1
A	A	7	14	A_7_14	10065	F	White	0	24.48075093	59.5	11/30/2015	10064	White	0	0.061676084	67.9	1	-1.441207076	56.6	0	Roommate	2	1
A	A	7	14	A_7_14	10065	F	White	0	24.43068047	59.15	1/12/2016	10064	White	0	0.061676084	67.9	1	-1.441207076	56.6	0	Roommate	3	1
A	A	7	14	A_7_14	10065	F	White	0	24.33743398	59	4/20/2016	10064	White	0	0.061676084	67.9	1	-1.441207076	56.6	0	Roommate	4	1
A	A	7	12	A_7_12	10066	F	White	0	21.49265	66.5	9/3/2015	10046	White	1	-5.101594637	54.7	0	-3.507350002	66.5	0	Roommate	1	1
A	A	7	12	A_7_12	10066	F	White	0	20.72824595	64.5	11/30/2015	10046	White	1	-5.101594637	54.7	0	-3.507350002	66.5	0	Roommate	2	1
A	A	7	12	A_7_12	10066	F	White	0	20.69641998	64	1/12/2016	10046	White	1	-5.101594637	54.7	0	-3.507350002	66.5	0	Roommate	3	1
A	A	7	12	A_7_12	10066	F	White	0	20.36811313	64.1	4/20/2016	10046	White	1	-5.101594637	54.7	0	-3.507350002	66.5	0	Roommate	4	1
A	A	3	5	A_3_5	10067	F	NonWhite	1	22.36300363	58.4	9/9/2015	10055	NonWhite	1	2.929646498	76.5	1	-2.636996373	58.4	0	Roommate	1	1
A	A	3	5	A_3_5	10067	F	NonWhite	1	23.25107277	61.7	11/17/2015	10055	NonWhite	1	2.929646498	76.5	1	-2.636996373	58.4	0	Roommate	2	1
A	A	3	5	A_3_5	10067	F	NonWhite	1	22.76468703	60.15	1/15/2016	10055	NonWhite	1	2.929646498	76.5	1	-2.636996373	58.4	0	Roommate	3	1
A	A	3	5	A_3_5	10067	F	NonWhite	1	23.40180906	62.1	4/13/2016	10055	NonWhite	1	2.929646498	76.5	1	-2.636996373	58.4	0	Roommate	4	1
A	A	4	12	A_4_12	10068	F	NonWhite	0	20.99525708	56.4	9/9/2015	10054	NonWhite	0	-6.955734698	43.8	0	-4.004742918	56.4	0	Roommate	1	1
A	A	4	12	A_4_12	10068	F	NonWhite	0	21.62907538	58.6	12/2/2015	10054	NonWhite	0	-6.955734698	43.8	0	-4.004742918	56.4	0	Roommate	2	1
A	A	4	12	A_4_12	10068	F	NonWhite	0	21.92222992	59.25	1/13/2016	10054	NonWhite	0	-6.955734698	43.8	0	-4.004742918	56.4	0	Roommate	3	1
A	A	4	12	A_4_12	10068	F	NonWhite	0	21.28179784	57.1	4/20/2016	10054	NonWhite	0	-6.955734698	43.8	0	-4.004742918	56.4	0	Roommate	4	1
A	A	2	7	A_2_7	10069	F	White	0	22.13114666	61.5	9/9/2015	10025	White	0	-1.373976676	67	0	-2.868853344	61.5	0	Roommate	1	1
A	A	2	7	A_2_7	10069	F	White	0	22.58006545	63.2	11/30/2015	10025	White	0	-1.373976676	67	0	-2.868853344	61.5	0	Roommate	2	1
A	A	2	7	A_2_7	10069	F	White	0	23.28138136	63	1/12/2016	10025	White	0	-1.373976676	67	0	-2.868853344	61.5	0	Roommate	3	1
A	A	2	7	A_2_7	10069	F	White	0	23.71260468	65.5	4/25/2016	10025	White	0	-1.373976676	67	0	-2.868853344	61.5	0	Roommate	4	1
A	A	6	7	A_6_7	10070	M	White	0	29.95186549	106.2	9/11/2015	10056	White	0	-1.478737813	81.9	0	4.951865491	106.2	1	Roommate	1	1
A	A	6	7	A_6_7	10070	M	White	0	29.44728865	105.3	11/16/2015	10056	White	0	-1.478737813	81.9	0	4.951865491	106.2	1	Roommate	2	1
A	A	6	7	A_6_7	10070	M	White	0	29.39125058	104.6	1/20/2016	10056	White	0	-1.478737813	81.9	0	4.951865491	106.2	1	Roommate	3	1
A	A	6	7	A_6_7	10070	M	White	0	29.8983791	106.8	4/13/2016	10056	White	0	-1.478737813	81.9	0	4.951865491	106.2	1	Roommate	4	1
A	A	4	9	A_4_9	10071	M	NonWhite	1	19.85742038	59.5	9/9/2015	10060	NonWhite	1	2.081039143	85.9	1	-5.142579616	59.5	0	Roommate	1	1
A	A	4	9	A_4_9	10071	M	NonWhite	1	20.23536442	61.9	11/17/2015	10060	NonWhite	1	2.081039143	85.9	1	-5.142579616	59.5	0	Roommate	2	1
A	A	4	9	A_4_9	10071	M	NonWhite	1	20.90764962	63.3	1/13/2016	10060	NonWhite	1	2.081039143	85.9	1	-5.142579616	59.5	0	Roommate	3	1
A	A	4	9	A_4_9	10071	M	NonWhite	1	20.60592707	62.1	4/20/2016	10060	NonWhite	1	2.081039143	85.9	1	-5.142579616	59.5	0	Roommate	4	1
A	A	3	6	A_3_6	10072	F	NonWhite	1	32.49606319	88.9	9/9/2015	10088	NonWhite	1	-7.314326436	45.9	0	7.496063188	88.9	1	Roommate	1	1
A	A	3	6	A_3_6	10072	F	NonWhite	1	33.32164408	91.6	11/17/2015	10088	NonWhite	1	-7.314326436	45.9	0	7.496063188	88.9	1	Roommate	2	1
A	A	3	6	A_3_6	10072	F	NonWhite	1	34.42591441	95.15	1/14/2016	10088	NonWhite	1	-7.314326436	45.9	0	7.496063188	88.9	1	Roommate	3	1
A	A	3	6	A_3_6	10072	F	NonWhite	1	34.49933425	96.1	4/13/2016	10088	NonWhite	1	-7.314326436	45.9	0	7.496063188	88.9	1	Roommate	4	1
E	B	2	3	E_2_3	10073	F	NonWhite	0	21.45570659	56.1	8/19/2015	10027	NonWhite	1	-3.247582704	55.2	0	-3.544293413	56.1	0	Roommate	1	1
E	B	2	3	E_2_3	10073	F	NonWhite	0	21.24660171	54.8	12/3/2015	10027	NonWhite	1	-3.247582704	55.2	0	-3.544293413	56.1	0	Roommate	2	1
E	B	2	3	E_2_3	10073	F	NonWhite	0	21.32684165	55.35	1/20/2016	10027	NonWhite	1	-3.247582704	55.2	0	-3.544293413	56.1	0	Roommate	3	1
E	B	2	3	E_2_3	10073	F	NonWhite	0	21.25012542	55.7	4/18/2016	10027	NonWhite	1	-3.247582704	55.2	0	-3.544293413	56.1	0	Roommate	4	1
A	A	6	6	A_6_6	10074	F	White	0	20.82166445	57.1	9/11/2015	10042	White	0	-2.355114154	49.2	0	-4.17833555	57.1	0	Roommate	1	1
A	A	6	6	A_6_6	10074	F	White	0	21.98176712	60.5	11/16/2015	10042	White	0	-2.355114154	49.2	0	-4.17833555	57.1	0	Roommate	2	1
A	A	6	6	A_6_6	10074	F	White	0	21.17539027	57.65	1/15/2016	10042	White	0	-2.355114154	49.2	0	-4.17833555	57.1	0	Roommate	3	1
A	A	6	6	A_6_6	10074	F	White	0	21.97519188	59.9	4/20/2016	10042	White	0	-2.355114154	49.2	0	-4.17833555	57.1	0	Roommate	4	1
A	A	6	5	A_6_5	10075	F	White	0	21.42864905	63.1	10/11/2015	10045	NonWhite	1	-0.691556393	58.1	0	-3.571350949	63.1	0	Roommate	1	1
A	A	6	5	A_6_5	10075	F	White	0	22.91329457	68.3	1/15/2016	10045	NonWhite	1	-0.691556393	58.1	0	-3.571350949	63.1	0	Roommate	3	1
D	B	3	3	D_3_3	10076	F	NonWhite	1	20.69996003	52.2	9/2/2015	10084	White	0	-5.539095567	54.6	0	-4.300039972	52.2	0	Roommate	1	1
D	B	3	3	D_3_3	10076	F	NonWhite	1	21.67499762	54.9	1/13/2016	10084	White	0	-5.539095567	54.6	0	-4.300039972	52.2	0	Roommate	3	1
D	B	3	3	D_3_3	10076	F	NonWhite	1	22.07191171	55.8	4/20/2016	10084	White	0	-5.539095567	54.6	0	-4.300039972	52.2	0	Roommate	4	1
A	A	4	11	A_4_11	10077	F	NonWhite	1	21.06641128	54.2	9/9/2015	10078	NonWhite	0	-6.152297586	55.5	0	-3.933588721	54.2	0	Roommate	1	1
A	A	4	11	A_4_11	10077	F	NonWhite	1	20.24210481	52.6	12/2/2015	10078	NonWhite	0	-6.152297586	55.5	0	-3.933588721	54.2	0	Roommate	2	1
A	A	4	11	A_4_11	10077	F	NonWhite	1	20.41477069	52.95	1/14/2016	10078	NonWhite	0	-6.152297586	55.5	0	-3.933588721	54.2	0	Roommate	3	1
A	A	4	11	A_4_11	10077	F	NonWhite	1	19.88193368	51.6	4/20/2016	10078	NonWhite	0	-6.152297586	55.5	0	-3.933588721	54.2	0	Roommate	4	1
A	A	4	11	A_4_11	10078	F	NonWhite	0	18.84770241	55.5	9/9/2015	10077	NonWhite	1	-3.933588721	54.2	0	-6.152297586	55.5	0	Roommate	1	1
A	A	4	11	A_4_11	10078	F	NonWhite	0	18.83568921	55.4	11/19/2015	10077	NonWhite	1	-3.933588721	54.2	0	-6.152297586	55.5	0	Roommate	2	1
A	A	4	11	A_4_11	10078	F	NonWhite	0	19.14453968	57	1/13/2016	10077	NonWhite	1	-3.933588721	54.2	0	-6.152297586	55.5	0	Roommate	3	1
A	A	4	11	A_4_11	10078	F	NonWhite	0	18.23538725	55.4	4/25/2016	10077	NonWhite	1	-3.933588721	54.2	0	-6.152297586	55.5	0	Roommate	4	1
B	A	3	3	B_3_3	10079	F	White	1	22.5156187	65.3	10/16/2015	10095	NonWhite	0	-4.484733343	56.6	0	-2.484381298	65.3	0	Roommate	1	1
B	A	3	3	B_3_3	10079	F	White	1	23.22334461	66.8	11/30/2015	10095	NonWhite	0	-4.484733343	56.6	0	-2.484381298	65.3	0	Roommate	2	1
B	A	3	3	B_3_3	10079	F	White	1	22.50128306	64	1/12/2016	10095	NonWhite	0	-4.484733343	56.6	0	-2.484381298	65.3	0	Roommate	3	1
B	A	3	3	B_3_3	10079	F	White	1	23.18857912	66.7	4/25/2016	10095	NonWhite	0	-4.484733343	56.6	0	-2.484381298	65.3	0	Roommate	4	1
A	A	7	13	A_7_13	10080	F	White	0	19.11921681	51.8	9/3/2015	10081	White	1	7.537347216	73.6	1	-5.880783194	51.8	0	Roommate	1	1
A	A	7	13	A_7_13	10080	F	White	0	19.77400405	53.9	11/17/2015	10081	White	1	7.537347216	73.6	1	-5.880783194	51.8	0	Roommate	2	1
A	A	7	13	A_7_13	10080	F	White	0	20.72130183	55.8	1/26/2016	10081	White	1	7.537347216	73.6	1	-5.880783194	51.8	0	Roommate	3	1
A	A	7	13	A_7_13	10081	F	White	1	32.53734722	73.6	9/3/2015	10080	White	0	-5.880783194	51.8	0	7.537347216	73.6	1	Roommate	1	1
A	A	7	13	A_7_13	10081	F	White	1	32.17300778	72.1	11/17/2015	10080	White	0	-5.880783194	51.8	0	7.537347216	73.6	1	Roommate	2	1
A	A	7	13	A_7_13	10081	F	White	1	32.63504155	75.4	1/12/2016	10080	White	0	-5.880783194	51.8	0	7.537347216	73.6	1	Roommate	3	1
A	A	7	13	A_7_13	10081	F	White	1	31.63787548	73	4/27/2016	10080	White	0	-5.880783194	51.8	0	7.537347216	73.6	1	Roommate	4	1
A	A	7	11	A_7_11	10082	F	NonWhite	1	20.24374894	57	9/3/2015	10083	NonWhite	0	-3.793943263	59	0	-4.756251057	57	0	Roommate	1	1
A	A	7	11	A_7_11	10082	F	NonWhite	1	19.98343722	56.2	11/30/2015	10083	NonWhite	0	-3.793943263	59	0	-4.756251057	57	0	Roommate	2	1
A	A	7	11	A_7_11	10082	F	NonWhite	1	21.03254401	57.4	1/12/2016	10083	NonWhite	0	-3.793943263	59	0	-4.756251057	57	0	Roommate	3	1
A	A	7	11	A_7_11	10082	F	NonWhite	1	20.83333333	58.8	4/20/2016	10083	NonWhite	0	-3.793943263	59	0	-4.756251057	57	0	Roommate	4	1
A	A	7	11	A_7_11	10083	F	NonWhite	0	21.20605674	59	9/3/2015	10082	NonWhite	1	-4.756251057	57	0	-3.793943263	59	0	Roommate	1	1
A	A	7	11	A_7_11	10083	F	NonWhite	0	21.20160831	59.2	11/30/2015	10082	NonWhite	1	-4.756251057	57	0	-3.793943263	59	0	Roommate	2	1
A	A	7	11	A_7_11	10083	F	NonWhite	0	21.22700706	59.2	1/12/2016	10082	NonWhite	1	-4.756251057	57	0	-3.793943263	59	0	Roommate	3	1
A	A	7	11	A_7_11	10083	F	NonWhite	0	20.99396694	58.2	4/20/2016	10082	NonWhite	1	-4.756251057	57	0	-3.793943263	59	0	Roommate	4	1
D	B	3	3	D_3_3	10084	F	White	0	19.46090443	54.6	8/17/2015	10076	NonWhite	1	-4.300039972	52.2	0	-5.539095567	54.6	0	Roommate	1	1
D	B	3	3	D_3_3	10084	F	White	0	19.53640395	55.6	12/8/2015	10076	NonWhite	1	-4.300039972	52.2	0	-5.539095567	54.6	0	Roommate	2	1
D	B	3	3	D_3_3	10084	F	White	0	19.46378338	55	1/26/2016	10076	NonWhite	1	-4.300039972	52.2	0	-5.539095567	54.6	0	Roommate	3	1
F	B	1	6	F_1_6	10085	F	NonWhite	1	18.30404488	46.1	8/17/2015	10086	White	1	-3.979099858	56.4	0	-6.695955124	46.1	0	Roommate	1	1
F	B	1	6	F_1_6	10085	F	NonWhite	1	18.99525478	47.6	1/19/2016	10086	White	1	-3.979099858	56.4	0	-6.695955124	46.1	0	Roommate	3	1
F	B	1	6	F_1_6	10086	F	White	1	21.02090014	56.4	8/17/2015	10085	NonWhite	1	-6.695955124	46.1	0	-3.979099858	56.4	0	Roommate	1	1
F	B	1	6	F_1_6	10086	F	White	1	21.10106152	57.1	11/23/2015	10085	NonWhite	1	-6.695955124	46.1	0	-3.979099858	56.4	0	Roommate	2	1
F	B	1	6	F_1_6	10086	F	White	1	20.93075527	55.85	1/20/2016	10085	NonWhite	1	-6.695955124	46.1	0	-3.979099858	56.4	0	Roommate	3	1
A	A	4	4	A_4_4	10087	M	NonWhite	1	27.92732957	80.9	9/9/2015	10016	White	1	3.597894404	98.3	1	2.927329567	80.9	1	Roommate	1	1
A	A	4	4	A_4_4	10087	M	NonWhite	1	28.51104119	82.3	4/25/2016	10016	White	1	3.597894404	98.3	1	2.927329567	80.9	1	Roommate	4	1
A	A	3	6	A_3_6	10088	F	NonWhite	1	17.68567356	45.9	9/9/2015	10072	NonWhite	1	7.496063188	88.9	1	-7.314326436	45.9	0	Roommate	1	1
A	A	3	6	A_3_6	10088	F	NonWhite	1	17.65241431	45.7	11/17/2015	10072	NonWhite	1	7.496063188	88.9	1	-7.314326436	45.9	0	Roommate	2	1
A	A	3	6	A_3_6	10088	F	NonWhite	1	17.68567356	45.9	1/13/2016	10072	NonWhite	1	7.496063188	88.9	1	-7.314326436	45.9	0	Roommate	3	1
A	A	3	6	A_3_6	10088	F	NonWhite	1	17.69638045	45.7	4/25/2016	10072	NonWhite	1	7.496063188	88.9	1	-7.314326436	45.9	0	Roommate	4	1
F	B	1	5	F_1_5	10089	F	NonWhite	0	20.64577562	47.7	9/2/2015	10092	NonWhite	1	-5.848060114	43.9	0	-4.354224377	47.7	0	Roommate	1	1
F	B	1	5	F_1_5	10089	F	NonWhite	0	21.34053939	49.5	11/30/2015	10092	NonWhite	1	-5.848060114	43.9	0	-4.354224377	47.7	0	Roommate	2	1
F	B	1	5	F_1_5	10089	F	NonWhite	0	21.2403663	49.3	1/21/2016	10092	NonWhite	1	-5.848060114	43.9	0	-4.354224377	47.7	0	Roommate	3	1
D	B	2	3	D_2_3	10090	F	NonWhite	1	19.38365119	52.9	8/17/2015	10091	NonWhite	1	1.233604464	70.3	1	-5.616348809	52.9	0	Roommate	1	1
D	B	2	3	D_2_3	10090	F	NonWhite	1	20.25108399	55	12/1/2015	10091	NonWhite	1	1.233604464	70.3	1	-5.616348809	52.9	0	Roommate	2	1
D	B	2	3	D_2_3	10090	F	NonWhite	1	20.39927899	53.9	1/19/2016	10091	NonWhite	1	1.233604464	70.3	1	-5.616348809	52.9	0	Roommate	3	1
D	B	2	3	D_2_3	10090	F	NonWhite	1	18.93471398	51.8	4/18/2016	10091	NonWhite	1	1.233604464	70.3	1	-5.616348809	52.9	0	Roommate	4	1
D	B	2	3	D_2_3	10091	F	NonWhite	1	26.23360446	70.3	9/2/2015	10090	NonWhite	1	-5.616348809	52.9	0	1.233604464	70.3	1	Roommate	1	1
D	B	2	3	D_2_3	10091	F	NonWhite	1	27.94053535	74.6	11/23/2015	10090	NonWhite	1	-5.616348809	52.9	0	1.233604464	70.3	1	Roommate	2	1
D	B	2	3	D_2_3	10091	F	NonWhite	1	27.93314445	75.45	1/19/2016	10090	NonWhite	1	-5.616348809	52.9	0	1.233604464	70.3	1	Roommate	3	1
D	B	2	3	D_2_3	10091	F	NonWhite	1	28.63979453	77.5	4/18/2016	10090	NonWhite	1	-5.616348809	52.9	0	1.233604464	70.3	1	Roommate	4	1
F	B	1	5	F_1_5	10092	F	NonWhite	1	19.15193989	43.9	9/2/2015	10089	NonWhite	0	-4.354224377	47.7	0	-5.848060114	43.9	0	Roommate	1	1
F	B	1	5	F_1_5	10092	F	NonWhite	1	19.2813427	44.9	11/30/2015	10089	NonWhite	0	-4.354224377	47.7	0	-5.848060114	43.9	0	Roommate	2	1
F	B	1	5	F_1_5	10092	F	NonWhite	1	18.9702346	43.8	1/25/2016	10089	NonWhite	0	-4.354224377	47.7	0	-5.848060114	43.9	0	Roommate	3	1
D	B	1	12	D_1_12	10093	F	White	0	22.26837722	63.3	8/19/2015	10094	NonWhite	0	-4.680121714	51.5	0	-2.731622784	63.3	0	Roommate	1	1
D	B	1	12	D_1_12	10093	F	White	0	22.20655929	63.8	12/2/2015	10094	NonWhite	0	-4.680121714	51.5	0	-2.731622784	63.3	0	Roommate	2	1
D	B	1	12	D_1_12	10093	F	White	0	22.18449249	62.8	1/13/2016	10094	NonWhite	0	-4.680121714	51.5	0	-2.731622784	63.3	0	Roommate	3	1
D	B	1	12	D_1_12	10093	F	White	0	21.85547348	62.2	4/13/2016	10094	NonWhite	0	-4.680121714	51.5	0	-2.731622784	63.3	0	Roommate	4	1
D	B	1	12	D_1_12	10094	F	NonWhite	0	20.31987829	51.5	8/19/2015	10093	White	0	-2.731622784	63.3	0	-4.680121714	51.5	0	Roommate	1	1
D	B	1	12	D_1_12	10094	F	NonWhite	0	20.13811196	52.2	11/30/2015	10093	White	0	-2.731622784	63.3	0	-4.680121714	51.5	0	Roommate	2	1
D	B	1	12	D_1_12	10094	F	NonWhite	0	19.98750586	51.2	1/13/2016	10093	White	0	-2.731622784	63.3	0	-4.680121714	51.5	0	Roommate	3	1
D	B	1	12	D_1_12	10094	F	NonWhite	0	19.90037375	51.2	4/12/2016	10093	White	0	-2.731622784	63.3	0	-4.680121714	51.5	0	Roommate	4	1
B	A	3	3	B_3_3	10095	F	NonWhite	0	20.51526666	56.6	10/16/2015	10079	White	1	-2.484381298	65.3	0	-4.484733343	56.6	0	Roommate	1	1
B	A	3	3	B_3_3	10095	F	NonWhite	0	20.22390963	56.2	11/15/2015	10079	White	1	-2.484381298	65.3	0	-4.484733343	56.6	0	Roommate	2	1
B	A	3	3	B_3_3	10095	F	NonWhite	0	20.48322176	56.75	1/13/2016	10079	White	1	-2.484381298	65.3	0	-4.484733343	56.6	0	Roommate	3	1
B	A	3	3	B_3_3	10095	F	NonWhite	0	20.90429919	58.3	4/21/2016	10079	White	1	-2.484381298	65.3	0	-4.484733343	56.6	0	Roommate	4	1
A	A	1	3	A_1_3	10096	F	NonWhite	1	20.43415828	51.4	9/9/2015	10097	NonWhite	1	-4.272153083	52.6	0	-4.56584172	51.4	0	Roommate	1	1
A	A	1	3	A_1_3	10096	F	NonWhite	1	20.66030493	52.1	11/16/2015	10097	NonWhite	1	-4.272153083	52.6	0	-4.56584172	51.4	0	Roommate	2	1
A	A	1	3	A_1_3	10096	F	NonWhite	1	20.22256837	51.35	1/14/2016	10097	NonWhite	1	-4.272153083	52.6	0	-4.56584172	51.4	0	Roommate	3	1
A	A	1	3	A_1_3	10096	F	NonWhite	1	19.44241974	49.4	4/25/2016	10097	NonWhite	1	-4.272153083	52.6	0	-4.56584172	51.4	0	Roommate	4	1
A	A	1	3	A_1_3	10097	F	NonWhite	1	20.72784692	52.6	9/9/2015	10096	NonWhite	1	-4.56584172	51.4	0	-4.272153083	52.6	0	Roommate	1	1
A	A	1	3	A_1_3	10097	F	NonWhite	1	21.09375	54	11/16/2015	10096	NonWhite	1	-4.56584172	51.4	0	-4.272153083	52.6	0	Roommate	2	1
A	A	1	3	A_1_3	10097	F	NonWhite	1	21.00308336	53.6	1/14/2016	10096	NonWhite	1	-4.56584172	51.4	0	-4.272153083	52.6	0	Roommate	3	1
G	B	1	3	G_1_3	10098	F	NonWhite	0	23.60502493	56.2	8/17/2015	10099	NonWhite	0	9.237680816	84.5	1	-1.39497507	56.2	0	Roommate	1	1
G	B	1	3	G_1_3	10098	F	NonWhite	0	26.04935703	62.1	11/30/2015	10099	NonWhite	0	9.237680816	84.5	1	-1.39497507	56.2	0	Roommate	2	1
G	B	1	3	G_1_3	10098	F	NonWhite	0	26.11697376	62.1	1/13/2016	10099	NonWhite	0	9.237680816	84.5	1	-1.39497507	56.2	0	Roommate	3	1
G	B	1	3	G_1_3	10098	F	NonWhite	0	25.22372529	60.6	4/14/2016	10099	NonWhite	0	9.237680816	84.5	1	-1.39497507	56.2	0	Roommate	4	1
G	B	1	3	G_1_3	10099	F	NonWhite	0	34.23768082	84.5	8/17/2015	10098	NonWhite	0	-1.39497507	56.2	0	9.237680816	84.5	1	Roommate	1	1
G	B	1	3	G_1_3	10099	F	NonWhite	0	34.79802976	87.2	11/18/2015	10098	NonWhite	0	-1.39497507	56.2	0	9.237680816	84.5	1	Roommate	2	1
G	B	1	3	G_1_3	10099	F	NonWhite	0	33.84594335	84.6	4/14/2016	10098	NonWhite	0	-1.39497507	56.2	0	9.237680816	84.5	1	Roommate	4	1
B	A	1	10	B_1_10	10100	F	NonWhite	1	23.98121022	56.8	9/9/2015	10021	White	0	-4.989757469	53.1	0	-1.018789785	56.8	0	Roommate	1	1
B	A	1	10	B_1_10	10100	F	NonWhite	1	23.88798888	56.8	11/19/2015	10021	White	0	-4.989757469	53.1	0	-1.018789785	56.8	0	Roommate	2	1
B	A	1	10	B_1_10	10100	F	NonWhite	1	25.09399776	59.9	1/13/2016	10021	White	0	-4.989757469	53.1	0	-1.018789785	56.8	0	Roommate	3	1
B	A	1	10	B_1_10	10100	F	NonWhite	1	25.20109423	60	4/13/2016	10021	White	0	-4.989757469	53.1	0	-1.018789785	56.8	0	Roommate	4	1
A	A	2	1	A_2_1	10101	F	White	0	21.48042842	63.4	9/9/2015	10004	NonWhite	1	4.539617291	76	1	-3.519571584	63.4	0	Roommate	1	1
A	A	2	1	A_2_1	10101	F	White	0	22.39861226	64.2	11/17/2015	10004	NonWhite	1	4.539617291	76	1	-3.519571584	63.4	0	Roommate	2	1
A	A	2	1	A_2_1	10101	F	White	0	21.53404253	62.6	2/1/2016	10004	NonWhite	1	4.539617291	76	1	-3.519571584	63.4	0	Roommate	3	1
A	A	2	1	A_2_1	10101	F	White	0	21.29929808	62.5	4/13/2016	10004	NonWhite	1	4.539617291	76	1	-3.519571584	63.4	0	Roommate	4	1
A	A	4	7	A_4_7	10102	F	NonWhite	0	17.09167041	43.7	9/9/2015	10005	NonWhite	0	-3.159847008	59.1	0	-7.908329588	43.7	0	Roommate	1	1
A	A	4	7	A_4_7	10102	F	NonWhite	0	16.2907013	41.6	12/2/2015	10005	NonWhite	0	-3.159847008	59.1	0	-7.908329588	43.7	0	Roommate	2	1
A	A	4	7	A_4_7	10102	F	NonWhite	0	16.15997021	40.7	1/13/2016	10005	NonWhite	0	-3.159847008	59.1	0	-7.908329588	43.7	0	Roommate	3	1
A	A	4	7	A_4_7	10102	F	NonWhite	0	15.64425285	39.6	4/21/2016	10005	NonWhite	0	-3.159847008	59.1	0	-7.908329588	43.7	0	Roommate	4	1
C	B	2	3	C_2_3	10103	F	White	1	28.13009411	66.8	8/17/2015	10008	White	0	-3.944887249	63.6	0	3.130094105	66.8	1	Roommate	1	1
C	B	2	3	C_2_3	10103	F	White	1	27.74423624	67	11/19/2015	10008	White	0	-3.944887249	63.6	0	3.130094105	66.8	1	Roommate	2	1
C	B	2	3	C_2_3	10103	F	White	1	28.29089122	67.4	1/12/2016	10008	White	0	-3.944887249	63.6	0	3.130094105	66.8	1	Roommate	3	1
C	B	2	3	C_2_3	10103	F	White	1	27.04164413	64.8	4/12/2016	10008	White	0	-3.944887249	63.6	0	3.130094105	66.8	1	Roommate	4	1
A	A	8	14	A_8_14	10104	F	White	1	25.07265878	67.6	9/23/2015	10044	NonWhite	1	-3.510460961	52.7	0	0.072658785	67.6	1	Roommate	1	1
A	A	8	14	A_8_14	10104	F	White	1	25.09215547	67.9	11/17/2015	10044	NonWhite	1	-3.510460961	52.7	0	0.072658785	67.6	1	Roommate	2	1
A	A	8	14	A_8_14	10104	F	White	1	25.4083275	69.3	1/13/2016	10044	NonWhite	1	-3.510460961	52.7	0	0.072658785	67.6	1	Roommate	3	1
A	A	8	14	A_8_14	10104	F	White	1	25.49709241	69.5	4/13/2016	10044	NonWhite	1	-3.510460961	52.7	0	0.072658785	67.6	1	Roommate	4	1
A	A	4	4	A_4_4	10001	F	White	0	27.18523522	68.9	9/9/2015	10105	NonWhite	1	10.16351972	94	1	2.185235221	68.9	1	floormate	1	1
A	A	4	4	A_4_4	10001	F	White	0	28.54199153	73.8	11/30/2015	10105	NonWhite	1	10.16351972	94	1	2.185235221	68.9	1	floormate	2	1
A	A	4	4	A_4_4	10001	F	White	0	28.56791935	73.5	1/13/2016	10105	NonWhite	1	10.16351972	94	1	2.185235221	68.9	1	floormate	3	1
A	A	4	4	A_4_4	10001	F	White	0	30.00747275	77.3	4/21/2016	10105	NonWhite	1	10.16351972	94	1	2.185235221	68.9	1	floormate	4	1
A	A	9	2	A_9_2	10002	M	White	0	27.36948617	101	9/10/2015	10106	NonWhite	0	-6.523783929	53.9	0	2.369486166	101	1	floormate	1	1
A	A	9	2	A_9_2	10002	M	White	0	26.55653113	98	11/19/2015	10106	NonWhite	0	-6.523783929	53.9	0	2.369486166	101	1	floormate	2	1
A	A	9	2	A_9_2	10002	M	White	0	26.72053498	98.4	1/14/2016	10106	NonWhite	0	-6.523783929	53.9	0	2.369486166	101	1	floormate	3	1
A	A	9	2	A_9_2	10002	M	White	0	26.78693395	100.4	4/21/2016	10106	NonWhite	0	-6.523783929	53.9	0	2.369486166	101	1	floormate	4	1
A	A	2	4	A_2_4	10003	F	NonWhite	0	26.52227179	70.9	9/9/2015	10107	White	0	-0.87990253	70.2	0	1.522271788	70.9	1	floormate	1	1
A	A	2	4	A_2_4	10003	F	NonWhite	0	27.83155178	74.4	11/17/2015	10107	White	0	-0.87990253	70.2	0	1.522271788	70.9	1	floormate	2	1
A	A	2	4	A_2_4	10003	F	NonWhite	0	28.07783507	74.6	1/12/2016	10107	White	0	-0.87990253	70.2	0	1.522271788	70.9	1	floormate	3	1
A	A	2	5	A_2_5	10004	F	NonWhite	1	29.53961729	76	9/9/2015	10108	NonWhite	0	-2.813881388	54.2	0	4.539617291	76	1	floormate	1	1
A	A	2	5	A_2_5	10004	F	NonWhite	1	29.97155026	77.4	11/17/2015	10108	NonWhite	0	-2.813881388	54.2	0	4.539617291	76	1	floormate	2	1
A	A	2	5	A_2_5	10004	F	NonWhite	1	29.04615385	76.7	1/12/2016	10108	NonWhite	0	-2.813881388	54.2	0	4.539617291	76	1	floormate	3	1
A	A	2	5	A_2_5	10004	F	NonWhite	1	29.46272189	77.8	4/13/2016	10108	NonWhite	0	-2.813881388	54.2	0	4.539617291	76	1	floormate	4	1
A	A	4	3	A_4_3	10005	F	NonWhite	0	21.84015299	59.1	9/9/2015	10109	White	0	-2.870260272	67	0	-3.159847008	59.1	0	floormate	1	1
A	A	4	3	A_4_3	10005	F	NonWhite	0	22.02787052	60.7	4/28/2016	10109	White	0	-2.870260272	67	0	-3.159847008	59.1	0	floormate	4	1
A	A	5	2	A_5_2	10006	F	NonWhite	1	38.60508792	111.7	9/11/2015	10110	White	0	1.491673623	71.6	1	13.60508792	111.7	1	floormate	1	1
A	A	5	2	A_5_2	10006	F	NonWhite	1	39.42275694	114.2	11/20/2015	10110	White	0	1.491673623	71.6	1	13.60508792	111.7	1	floormate	2	1
A	A	5	2	A_5_2	10006	F	NonWhite	1	38.69935759	112.5	1/15/2016	10110	White	0	1.491673623	71.6	1	13.60508792	111.7	1	floormate	3	1
A	A	5	2	A_5_2	10006	F	NonWhite	1	40.20016245	117	4/13/2016	10110	White	0	1.491673623	71.6	1	13.60508792	111.7	1	floormate	4	1
C	B	2	1	C_2_1	10007	M	White	0	23.78492055	74.6	8/19/2015	10111	NonWhite	0	2.16083823	84.9	1	-1.215079448	74.6	0	floormate	1	1
C	B	2	1	C_2_1	10007	M	White	0	25.37558389	80.4	11/19/2015	10111	NonWhite	0	2.16083823	84.9	1	-1.215079448	74.6	0	floormate	2	1
C	B	2	1	C_2_1	10007	M	White	0	25.70918469	81	4/14/2016	10111	NonWhite	0	2.16083823	84.9	1	-1.215079448	74.6	0	floormate	4	1
C	B	2	1	C_2_1	10008	F	White	0	21.05511275	63.6	8/17/2015	10112	NonWhite	0	-3.09160741	54.9	0	-3.944887249	63.6	0	floormate	1	1
C	B	2	1	C_2_1	10008	F	White	0	22.07895434	67	11/16/2015	10112	NonWhite	0	-3.09160741	54.9	0	-3.944887249	63.6	0	floormate	2	1
C	B	2	1	C_2_1	10008	F	White	0	21.59307029	65	1/12/2016	10112	NonWhite	0	-3.09160741	54.9	0	-3.944887249	63.6	0	floormate	3	1
C	B	2	1	C_2_1	10008	F	White	0	21.6410521	66.2	4/12/2016	10112	NonWhite	0	-3.09160741	54.9	0	-3.944887249	63.6	0	floormate	4	1
C	B	2	2	C_2_2	10009	M	NonWhite	1	19.02118335	65.1	8/17/2015	10113	White	0	-7.568196345	62.4	0	-5.978816654	65.1	0	floormate	1	1
C	B	2	2	C_2_2	10009	M	NonWhite	1	21.88846983	75.4	11/16/2015	10113	White	0	-7.568196345	62.4	0	-5.978816654	65.1	0	floormate	2	1
C	B	2	2	C_2_2	10009	M	NonWhite	1	22.46401589	76.8	1/12/2016	10113	White	0	-7.568196345	62.4	0	-5.978816654	65.1	0	floormate	3	1
C	B	2	2	C_2_2	10009	M	NonWhite	1	23.55751065	80.8	4/14/2016	10113	White	0	-7.568196345	62.4	0	-5.978816654	65.1	0	floormate	4	1
C	B	1	2	C_1_2	10010	F	White	0	23.65491651	56.1	8/17/2015	10114	White	1	-6.266309106	55.1	0	-1.345083488	56.1	0	floormate	1	1
C	B	1	2	C_1_2	10010	F	White	0	24.32929145	57.4	11/16/2015	10114	White	1	-6.266309106	55.1	0	-1.345083488	56.1	0	floormate	2	1
C	B	1	2	C_1_2	10010	F	White	0	24.02343066	56.9	1/12/2016	10114	White	1	-6.266309106	55.1	0	-1.345083488	56.1	0	floormate	3	1
C	B	1	2	C_1_2	10010	F	White	0	24.18150673	57.2	4/14/2016	10114	White	1	-6.266309106	55.1	0	-1.345083488	56.1	0	floormate	4	1
C	B	1	1	C_1_1	10011	F	NonWhite	0	30.62791577	84.5	8/17/2015	10115	NonWhite	0	-2.758297084	56.3	0	5.627915769	84.5	1	floormate	1	1
C	B	1	1	C_1_1	10011	F	NonWhite	0	31.25863221	87.7	11/18/2015	10115	NonWhite	0	-2.758297084	56.3	0	5.627915769	84.5	1	floormate	2	1
C	B	1	1	C_1_1	10011	F	NonWhite	0	32.21239257	89.3	1/12/2016	10115	NonWhite	0	-2.758297084	56.3	0	5.627915769	84.5	1	floormate	3	1
C	B	1	1	C_1_1	10011	F	NonWhite	0	32.56697191	90.5	4/26/2016	10115	NonWhite	0	-2.758297084	56.3	0	5.627915769	84.5	1	floormate	4	1
C	B	3	1	C_3_1	10012	F	White	1	25.97401645	70.8	8/19/2015	10116	NonWhite	0	-5.189169001	52.7	0	0.974016445	70.8	1	floormate	1	1
C	B	3	1	C_3_1	10012	F	White	1	25.19749586	69.1	11/23/2015	10116	NonWhite	0	-5.189169001	52.7	0	0.974016445	70.8	1	floormate	2	1
C	B	3	1	C_3_1	10012	F	White	1	24.97704316	68	1/12/2016	10116	NonWhite	0	-5.189169001	52.7	0	0.974016445	70.8	1	floormate	3	1
C	B	3	1	C_3_1	10012	F	White	1	24.79338843	67.5	4/14/2016	10116	NonWhite	0	-5.189169001	52.7	0	0.974016445	70.8	1	floormate	4	1
C	B	3	2	C_3_2	10013	F	NonWhite	0	22.73576858	59.3	8/17/2015	10117	NonWhite	1	-4.62620829	49.9	0	-2.264231422	59.3	0	floormate	1	1
C	B	3	2	C_3_2	10013	F	NonWhite	0	23.59013355	61.3	1/25/2016	10117	NonWhite	1	-4.62620829	49.9	0	-2.264231422	59.3	0	floormate	3	1
C	B	3	2	C_3_2	10013	F	NonWhite	0	23.53009484	61.6	4/14/2016	10117	NonWhite	1	-4.62620829	49.9	0	-2.264231422	59.3	0	floormate	4	1
C	B	1	2	C_1_2	10014	M	White	1	23.89959906	80.3	9/3/2015	10118	NonWhite	1	-0.06627951	79	0	-1.100400936	80.3	0	floormate	1	1
C	B	1	2	C_1_2	10014	M	White	1	25.04017531	85.7	11/19/2015	10118	NonWhite	1	-0.06627951	79	0	-1.100400936	80.3	0	floormate	2	1
C	B	1	2	C_1_2	10014	M	White	1	25.13807501	85.2	1/13/2016	10118	NonWhite	1	-0.06627951	79	0	-1.100400936	80.3	0	floormate	3	1
C	B	1	1	C_1_1	10015	M	NonWhite	1	31.18950435	109.3	8/19/2015	10119	White	0	1.083978709	84.7	1	6.189504347	109.3	1	floormate	1	1
C	B	1	1	C_1_1	10015	M	NonWhite	1	30.21929104	105.9	12/1/2015	10119	White	0	1.083978709	84.7	1	6.189504347	109.3	1	floormate	2	1
C	B	1	1	C_1_1	10015	M	NonWhite	1	29.93737433	104.8	1/13/2016	10119	White	0	1.083978709	84.7	1	6.189504347	109.3	1	floormate	3	1
A	A	4	1	A_4_1	10016	M	White	1	28.5978944	98.3	9/9/2015	10120	NonWhite	1	1.261257947	79.6	1	3.597894404	98.3	1	floormate	1	1
A	A	4	1	A_4_1	10016	M	White	1	27.46482182	94.1	11/17/2015	10120	NonWhite	1	1.261257947	79.6	1	3.597894404	98.3	1	floormate	2	1
A	A	4	1	A_4_1	10016	M	White	1	29.24149338	99	1/13/2016	10120	NonWhite	1	1.261257947	79.6	1	3.597894404	98.3	1	floormate	3	1
A	A	4	1	A_4_1	10016	M	White	1	29.61280538	103	4/13/2016	10120	NonWhite	1	1.261257947	79.6	1	3.597894404	98.3	1	floormate	4	1
B	A	1	7	B_1_7	10017	F	White	0	29.1372832	86.3	10/21/2015	10121	NonWhite	0	-0.863331265	69.1	0	4.137283196	86.3	1	floormate	1	1
B	A	1	7	B_1_7	10017	F	White	0	30.54669292	88.8	11/17/2015	10121	NonWhite	0	-0.863331265	69.1	0	4.137283196	86.3	1	floormate	2	1
B	A	1	7	B_1_7	10017	F	White	0	30.24427708	90.1	1/14/2016	10121	NonWhite	0	-0.863331265	69.1	0	4.137283196	86.3	1	floormate	3	1
B	A	1	5	B_1_5	10018	F	White	0	31.40628442	85.4	10/21/2015	10122	NonWhite	0	5.274644868	77.6	1	6.40628442	85.4	1	floormate	1	1
B	A	1	5	B_1_5	10018	F	White	0	31.94305181	85.6	11/17/2015	10122	NonWhite	0	5.274644868	77.6	1	6.40628442	85.4	1	floormate	2	1
B	A	1	5	B_1_5	10018	F	White	0	31.80117022	84.7	1/14/2016	10122	NonWhite	0	5.274644868	77.6	1	6.40628442	85.4	1	floormate	3	1
B	A	1	5	B_1_5	10018	F	White	0	31.70702414	85.8	4/21/2016	10122	NonWhite	0	5.274644868	77.6	1	6.40628442	85.4	1	floormate	4	1
B	A	2	2	B_2_2	10019	M	NonWhite	0	23.52761179	69.2	10/20/2015	10123	NonWhite	0	9.345725688	102.2	1	-1.472388206	69.2	0	floormate	1	1
B	A	2	2	B_2_2	10019	M	NonWhite	0	23.61014062	69.2	11/30/2015	10123	NonWhite	0	9.345725688	102.2	1	-1.472388206	69.2	0	floormate	2	1
B	A	2	2	B_2_2	10019	M	NonWhite	0	23.20071622	68	1/20/2016	10123	NonWhite	0	9.345725688	102.2	1	-1.472388206	69.2	0	floormate	3	1
B	A	2	2	B_2_2	10019	M	NonWhite	0	23.06424142	67.6	4/21/2016	10123	NonWhite	0	9.345725688	102.2	1	-1.472388206	69.2	0	floormate	4	1
B	A	1	3	B_1_3	10020	F	White	0	27.60664728	76.9	10/21/2015	10124	White	0	-5.182329645	56	0	2.606647279	76.9	1	floormate	1	1
B	A	1	3	B_1_3	10020	F	White	0	28.00266518	76.7	11/17/2015	10124	White	0	-5.182329645	56	0	2.606647279	76.9	1	floormate	2	1
B	A	1	3	B_1_3	10020	F	White	0	27.87051822	76.8	4/28/2016	10124	White	0	-5.182329645	56	0	2.606647279	76.9	1	floormate	4	1
B	A	1	8	B_1_8	10021	F	White	0	20.01024253	53.1	10/21/2015	10125	White	1	1.206570238	73	1	-4.989757469	53.1	0	floormate	1	1
B	A	1	8	B_1_8	10021	F	White	0	20.66389662	54.7	11/17/2015	10125	White	1	1.206570238	73	1	-4.989757469	53.1	0	floormate	2	1
B	A	1	8	B_1_8	10021	F	White	0	20.976174	55.8	1/13/2016	10125	White	1	1.206570238	73	1	-4.989757469	53.1	0	floormate	3	1
B	A	1	8	B_1_8	10021	F	White	0	21.25667013	56.2	4/20/2016	10125	White	1	1.206570238	73	1	-4.989757469	53.1	0	floormate	4	1
B	A	2	4	B_2_4	10022	F	White	0	29.0982501	83.6	10/20/2015	10126	White	0	-2.531208491	54.4	0	4.098250102	83.6	1	floormate	1	1
B	A	2	4	B_2_4	10022	F	White	0	28.99791015	84.1	11/19/2015	10126	White	0	-2.531208491	54.4	0	4.098250102	83.6	1	floormate	2	1
B	A	2	4	B_2_4	10022	F	White	0	28.62813177	84.3	1/20/2016	10126	White	0	-2.531208491	54.4	0	4.098250102	83.6	1	floormate	3	1
B	A	2	4	B_2_4	10022	F	White	0	29.17127889	85.2	4/13/2016	10126	White	0	-2.531208491	54.4	0	4.098250102	83.6	1	floormate	4	1
A	A	8	9	A_8_9	10023	F	White	0	20.33146599	58	9/10/2015	10127	White	0	-0.015703296	63.8	0	-4.668534007	58	0	floormate	1	1
A	A	8	9	A_8_9	10023	F	White	0	19.64247916	56.7	11/16/2015	10127	White	0	-0.015703296	63.8	0	-4.668534007	58	0	floormate	2	1
A	A	8	9	A_8_9	10023	F	White	0	19.42203775	55.8	1/13/2016	10127	White	0	-0.015703296	63.8	0	-4.668534007	58	0	floormate	3	1
B	A	1	6	B_1_6	10024	F	NonWhite	1	18.24077527	49.3	10/21/2015	10128	NonWhite	1	-3.274867012	55.2	0	-6.759224726	49.3	0	floormate	1	1
B	A	1	6	B_1_6	10024	F	NonWhite	1	18.11588236	49.5	11/17/2015	10128	NonWhite	1	-3.274867012	55.2	0	-6.759224726	49.3	0	floormate	2	1
B	A	1	6	B_1_6	10024	F	NonWhite	1	18.06379025	49	1/12/2016	10128	NonWhite	1	-3.274867012	55.2	0	-6.759224726	49.3	0	floormate	3	1
B	A	1	6	B_1_6	10024	F	NonWhite	1	17.71576492	48.7	4/27/2016	10128	NonWhite	1	-3.274867012	55.2	0	-6.759224726	49.3	0	floormate	4	1
A	A	2	2	A_2_2	10025	F	White	0	23.62602332	67	9/9/2015	10129	NonWhite	0	-0.289261004	66.3	0	-1.373976676	67	0	floormate	1	1
A	A	2	2	A_2_2	10025	F	White	0	24.64313895	70.3	11/17/2015	10129	NonWhite	0	-0.289261004	66.3	0	-1.373976676	67	0	floormate	2	1
A	A	2	2	A_2_2	10025	F	White	0	23.93567193	69.5	1/12/2016	10129	NonWhite	0	-0.289261004	66.3	0	-1.373976676	67	0	floormate	3	1
B	A	1	1	B_1_1	10026	F	White	0	21.44960384	63.9	10/21/2015	10130	White	0	0.419278036	72.6	1	-3.550396163	63.9	0	floormate	1	1
B	A	1	1	B_1_1	10026	F	White	0	21.02487831	62.2	11/17/2015	10130	White	0	0.419278036	72.6	1	-3.550396163	63.9	0	floormate	2	1
B	A	1	1	B_1_1	10026	F	White	0	21.76005665	64.9	4/28/2016	10130	White	0	0.419278036	72.6	1	-3.550396163	63.9	0	floormate	4	1
E	B	2	2	E_2_2	10027	F	NonWhite	1	21.7524173	55.2	9/2/2015	10131	White	0	-0.838070429	61.7	0	-3.247582704	55.2	0	floormate	1	1
E	B	2	2	E_2_2	10027	F	NonWhite	1	21.94485481	55.2	12/3/2015	10131	White	0	-0.838070429	61.7	0	-3.247582704	55.2	0	floormate	2	1
E	B	2	2	E_2_2	10027	F	NonWhite	1	21.73891946	56	1/12/2016	10131	White	0	-0.838070429	61.7	0	-3.247582704	55.2	0	floormate	3	1
E	B	2	2	E_2_2	10027	F	NonWhite	1	21.92059484	55	4/18/2016	10131	White	0	-0.838070429	61.7	0	-3.247582704	55.2	0	floormate	4	1
A	A	8	3	A_8_3	10028	F	White	0	21.93392888	70.2	9/10/2015	10132	White	1	-3.670903191	63.1	0	-3.066071118	70.2	0	floormate	1	1
A	A	8	3	A_8_3	10028	F	White	0	21.97375874	70.8	11/16/2015	10132	White	1	-3.670903191	63.1	0	-3.066071118	70.2	0	floormate	2	1
A	A	8	3	A_8_3	10028	F	White	0	21.93173199	70.35	1/13/2016	10132	White	1	-3.670903191	63.1	0	-3.066071118	70.2	0	floormate	3	1
A	A	8	3	A_8_3	10028	F	White	0	21.79144373	69.9	4/20/2016	10132	White	1	-3.670903191	63.1	0	-3.066071118	70.2	0	floormate	4	1
A	A	8	6	A_8_6	10029	F	NonWhite	0	21.90509963	55.1	9/10/2015	10133	White	0	-4.692587795	58	0	-3.094900366	55.1	0	floormate	1	1
A	A	8	6	A_8_6	10029	F	NonWhite	0	22.02929125	54.3	11/16/2015	10133	White	0	-4.692587795	58	0	-3.094900366	55.1	0	floormate	2	1
A	A	8	6	A_8_6	10029	F	NonWhite	0	21.19031814	53	1/13/2016	10133	White	0	-4.692587795	58	0	-3.094900366	55.1	0	floormate	3	1
A	A	8	1	A_8_1	10030	M	White	1	20.6777787	58.5	9/10/2015	10134	NonWhite	0	-4.90139738	57.2	0	-4.322221295	58.5	0	floormate	1	1
A	A	8	1	A_8_1	10030	M	White	1	21.94099218	62	11/16/2015	10134	NonWhite	0	-4.90139738	57.2	0	-4.322221295	58.5	0	floormate	2	1
A	A	8	1	A_8_1	10030	M	White	1	23.28722257	66	1/13/2016	10134	NonWhite	0	-4.90139738	57.2	0	-4.322221295	58.5	0	floormate	3	1
B	A	2	3	B_2_3	10031	F	NonWhite	1	22.22007419	55.4	10/20/2015	10135	NonWhite	1	-2.72641763	51.8	0	-2.779925807	55.4	0	floormate	1	1
B	A	2	3	B_2_3	10031	F	NonWhite	1	21.96385685	54.9	11/17/2015	10135	NonWhite	1	-2.72641763	51.8	0	-2.779925807	55.4	0	floormate	2	1
B	A	2	3	B_2_3	10031	F	NonWhite	1	22.21615494	55.25	1/20/2016	10135	NonWhite	1	-2.72641763	51.8	0	-2.779925807	55.4	0	floormate	3	1
B	A	2	3	B_2_3	10031	F	NonWhite	1	23.02945193	57.2	4/13/2016	10135	NonWhite	1	-2.72641763	51.8	0	-2.779925807	55.4	0	floormate	4	1
B	A	2	1	B_2_1	10032	F	NonWhite	0	22.67785175	56.9	10/20/2015	10136	NonWhite	0	-0.791889998	68	0	-2.32214825	56.9	0	floormate	1	1
B	A	2	1	B_2_1	10032	F	NonWhite	0	22.69817457	57.6	11/30/2015	10136	NonWhite	0	-0.791889998	68	0	-2.32214825	56.9	0	floormate	2	1
B	A	2	1	B_2_1	10032	F	NonWhite	0	21.83779757	55	1/20/2016	10136	NonWhite	0	-0.791889998	68	0	-2.32214825	56.9	0	floormate	3	1
B	A	2	1	B_2_1	10032	F	NonWhite	0	22.21579367	55.6	4/21/2016	10136	NonWhite	0	-0.791889998	68	0	-2.32214825	56.9	0	floormate	4	1
B	A	2	1	B_2_1	10033	M	NonWhite	1	32.54176877	91.3	10/20/2015	10137	NonWhite	0	-0.970628608	69.2	0	7.541768768	91.3	1	floormate	1	1
B	A	2	1	B_2_1	10033	M	NonWhite	1	31.56013563	89.5	11/30/2015	10137	NonWhite	0	-0.970628608	69.2	0	7.541768768	91.3	1	floormate	2	1
B	A	2	1	B_2_1	10033	M	NonWhite	1	30.45846979	87.25	1/20/2016	10137	NonWhite	0	-0.970628608	69.2	0	7.541768768	91.3	1	floormate	3	1
B	A	2	1	B_2_1	10033	M	NonWhite	1	29.61933459	83.2	4/21/2016	10137	NonWhite	0	-0.970628608	69.2	0	7.541768768	91.3	1	floormate	4	1
B	A	2	2	B_2_2	10034	F	NonWhite	0	21.69663983	58	10/20/2015	10138	NonWhite	0	-5.435616157	52.3	0	-3.303360174	58	0	floormate	1	1
B	A	2	2	B_2_2	10034	F	NonWhite	0	21.62182383	57.8	11/30/2015	10138	NonWhite	0	-5.435616157	52.3	0	-3.303360174	58	0	floormate	2	1
B	A	2	2	B_2_2	10034	F	NonWhite	0	21.47708663	57.8	1/20/2016	10138	NonWhite	0	-5.435616157	52.3	0	-3.303360174	58	0	floormate	3	1
B	A	2	2	B_2_2	10034	F	NonWhite	0	21.84468883	57.4	4/21/2016	10138	NonWhite	0	-5.435616157	52.3	0	-3.303360174	58	0	floormate	4	1
A	A	10	1	A_10_1	10035	F	White	0	28.35538752	73.5	9/8/2015	10139	White	0	-1.386723101	42.4	0	3.355387524	73.5	1	floormate	1	1
A	A	10	1	A_10_1	10035	F	White	0	29.4818111	76.8	11/19/2015	10139	White	0	-1.386723101	42.4	0	3.355387524	73.5	1	floormate	2	1
A	A	10	1	A_10_1	10035	F	White	0	30.4031177	79.2	1/25/2016	10139	White	0	-1.386723101	42.4	0	3.355387524	73.5	1	floormate	3	1
A	A	10	1	A_10_1	10035	F	White	0	30.90224195	80.6	4/25/2016	10139	White	0	-1.386723101	42.4	0	3.355387524	73.5	1	floormate	4	1
A	A	10	2	A_10_2	10036	F	NonWhite	0	28.13048926	83.9	9/8/2015	10140	NonWhite	0	-3.139506498	63.4	0	3.130489259	83.9	1	floormate	1	1
A	A	10	2	A_10_2	10036	F	NonWhite	0	28.2038718	84.9	11/19/2015	10140	NonWhite	0	-3.139506498	63.4	0	3.130489259	83.9	1	floormate	2	1
A	A	10	2	A_10_2	10036	F	NonWhite	0	28.50285278	85.8	1/26/2016	10140	NonWhite	0	-3.139506498	63.4	0	3.130489259	83.9	1	floormate	3	1
A	A	10	2	A_10_2	10036	F	NonWhite	0	29.0672981	87.6	4/21/2016	10140	NonWhite	0	-3.139506498	63.4	0	3.130489259	83.9	1	floormate	4	1
A	A	8	1	A_8_1	10037	F	NonWhite	0	23.9760143	59.4	9/10/2015	10141	White	0	-3.264275016	62.3	0	-1.023985702	59.4	0	floormate	1	1
A	A	8	1	A_8_1	10037	F	NonWhite	0	23.89285822	60.1	11/15/2015	10141	White	0	-3.264275016	62.3	0	-1.023985702	59.4	0	floormate	2	1
A	A	8	1	A_8_1	10037	F	NonWhite	0	23.80360039	59.8	1/12/2016	10141	White	0	-3.264275016	62.3	0	-1.023985702	59.4	0	floormate	3	1
A	A	8	1	A_8_1	10037	F	NonWhite	0	23.74364173	59.8	4/20/2016	10141	White	0	-3.264275016	62.3	0	-1.023985702	59.4	0	floormate	4	1
A	A	8	2	A_8_2	10038	F	NonWhite	1	23.99659435	59.3	9/10/2015	10142	White	0	-5.440499671	47.6	0	-1.003405655	59.3	0	floormate	1	1
A	A	8	2	A_8_2	10038	F	NonWhite	1	24.25855992	60.1	11/15/2015	10142	White	0	-5.440499671	47.6	0	-1.003405655	59.3	0	floormate	2	1
A	A	8	2	A_8_2	10038	F	NonWhite	1	24.50086358	60.2	1/13/2016	10142	White	0	-5.440499671	47.6	0	-1.003405655	59.3	0	floormate	3	1
A	A	8	2	A_8_2	10038	F	NonWhite	1	24.61374096	59.9	4/25/2016	10142	White	0	-5.440499671	47.6	0	-1.003405655	59.3	0	floormate	4	1
A	A	8	2	A_8_2	10039	M	NonWhite	1	22.26391165	69.2	9/10/2015	10143	NonWhite	0	2.625561766	84.7	1	-2.736088353	69.2	0	floormate	1	1
A	A	8	2	A_8_2	10039	M	NonWhite	1	21.53937517	67.1	11/16/2015	10143	NonWhite	0	2.625561766	84.7	1	-2.736088353	69.2	0	floormate	2	1
A	A	8	2	A_8_2	10039	M	NonWhite	1	21.60738231	67.35	1/13/2016	10143	NonWhite	0	2.625561766	84.7	1	-2.736088353	69.2	0	floormate	3	1
A	A	8	2	A_8_2	10039	M	NonWhite	1	21.41161212	66.4	4/20/2016	10143	NonWhite	0	2.625561766	84.7	1	-2.736088353	69.2	0	floormate	4	1
E	B	3	2	E_3_2	10040	F	White	0	16.6244447	45.7	8/17/2015	10144	White	0	-3.934109765	57.7	0	-8.3755553	45.7	0	floormate	1	1
E	B	3	2	E_3_2	10040	F	White	0	17.70124075	47.9	4/18/2016	10144	White	0	-3.934109765	57.7	0	-8.3755553	45.7	0	floormate	4	1
B	A	1	2	B_1_2	10041	F	White	0	23.60171203	62.4	10/21/2015	10145	White	0	-6.211186266	47.5	0	-1.398287968	62.4	0	floormate	1	1
B	A	1	2	B_1_2	10041	F	White	0	24.73823539	66.05	1/14/2016	10145	White	0	-6.211186266	47.5	0	-1.398287968	62.4	0	floormate	3	1
A	A	6	3	A_6_3	10042	F	White	0	22.64488585	49.2	9/11/2015	10146	NonWhite	0	10.19500552	96.4	1	-2.355114154	49.2	0	floormate	1	1
A	A	6	3	A_6_3	10042	F	White	0	23.3813049	50.8	11/16/2015	10146	NonWhite	0	10.19500552	96.4	1	-2.355114154	49.2	0	floormate	2	1
A	A	6	3	A_6_3	10042	F	White	0	23.56026258	51.05	1/15/2016	10146	NonWhite	0	10.19500552	96.4	1	-2.355114154	49.2	0	floormate	3	1
A	A	6	3	A_6_3	10042	F	White	0	23.91470392	52.1	4/28/2016	10146	NonWhite	0	10.19500552	96.4	1	-2.355114154	49.2	0	floormate	4	1
A	A	8	5	A_8_5	10043	F	White	0	19.08346465	60.6	9/10/2015	10147	White	0	-6.849529614	54.7	0	-5.91653535	60.6	0	floormate	1	1
A	A	8	5	A_8_5	10043	F	White	0	18.86244694	60.1	11/16/2015	10147	White	0	-6.849529614	54.7	0	-5.91653535	60.6	0	floormate	2	1
A	A	8	5	A_8_5	10043	F	White	0	19.34833878	61.2	1/13/2016	10147	White	0	-6.849529614	54.7	0	-5.91653535	60.6	0	floormate	3	1
A	A	8	5	A_8_5	10043	F	White	0	20.15415409	64	4/20/2016	10147	White	0	-6.849529614	54.7	0	-5.91653535	60.6	0	floormate	4	1
A	A	8	7	A_8_7	10044	F	NonWhite	1	21.48953904	52.7	9/10/2015	10148	White	0	4.046153846	76.7	1	-3.510460961	52.7	0	floormate	1	1
A	A	8	7	A_8_7	10044	F	NonWhite	1	21.81575595	53.5	12/2/2015	10148	White	0	4.046153846	76.7	1	-3.510460961	52.7	0	floormate	2	1
A	A	8	7	A_8_7	10044	F	NonWhite	1	21.12283754	51.9	1/13/2016	10148	White	0	4.046153846	76.7	1	-3.510460961	52.7	0	floormate	3	1
A	A	8	7	A_8_7	10044	F	NonWhite	1	22.57857077	55.3	4/20/2016	10148	White	0	4.046153846	76.7	1	-3.510460961	52.7	0	floormate	4	1
A	A	6	2	A_6_2	10045	F	NonWhite	1	24.30844361	58.1	9/11/2015	10149	White	1	3.732492402	85.2	1	-0.691556393	58.1	0	floormate	1	1
A	A	6	2	A_6_2	10045	F	NonWhite	1	24.14151925	58	11/17/2015	10149	White	1	3.732492402	85.2	1	-0.691556393	58.1	0	floormate	2	1
A	A	6	2	A_6_2	10045	F	NonWhite	1	23.78253674	58.1	1/15/2016	10149	White	1	3.732492402	85.2	1	-0.691556393	58.1	0	floormate	3	1
A	A	6	2	A_6_2	10045	F	NonWhite	1	23.66417791	57	4/25/2016	10149	White	1	3.732492402	85.2	1	-0.691556393	58.1	0	floormate	4	1
A	A	7	9	A_7_9	10046	F	White	1	19.89840536	54.7	9/3/2015	10150	NonWhite	0	0.134807909	75.4	1	-5.101594637	54.7	0	floormate	1	1
A	A	7	9	A_7_9	10046	F	White	1	21.52433425	58.6	11/30/2015	10150	NonWhite	0	0.134807909	75.4	1	-5.101594637	54.7	0	floormate	2	1
A	A	7	9	A_7_9	10046	F	White	1	21.07637351	57.45	1/12/2016	10150	NonWhite	0	0.134807909	75.4	1	-5.101594637	54.7	0	floormate	3	1
A	A	7	9	A_7_9	10046	F	White	1	21.38987633	58.8	4/21/2016	10150	NonWhite	0	0.134807909	75.4	1	-5.101594637	54.7	0	floormate	4	1
A	A	2	1	A_2_1	10047	F	NonWhite	1	20.81068958	57.9	8/17/2015	10151	NonWhite	1	0.044397796	62.6	1	-4.189310422	57.9	0	floormate	1	1
A	A	2	1	A_2_1	10047	F	NonWhite	1	21.46689755	60.3	11/17/2015	10151	NonWhite	1	0.044397796	62.6	1	-4.189310422	57.9	0	floormate	2	1
A	A	2	1	A_2_1	10047	F	NonWhite	1	21.09090413	58.75	1/12/2016	10151	NonWhite	1	0.044397796	62.6	1	-4.189310422	57.9	0	floormate	3	1
A	A	5	1	A_5_1	10048	F	NonWhite	1	28.2994148	72.9	9/11/2015	10152	NonWhite	0	-4.208509383	54.7	0	3.299414796	72.9	1	floormate	1	1
A	A	5	1	A_5_1	10048	F	NonWhite	1	28.24313447	73.3	11/20/2015	10152	NonWhite	0	-4.208509383	54.7	0	3.299414796	72.9	1	floormate	2	1
A	A	5	1	A_5_1	10048	F	NonWhite	1	29.3578225	75.25	1/15/2016	10152	NonWhite	0	-4.208509383	54.7	0	3.299414796	72.9	1	floormate	3	1
A	A	5	1	A_5_1	10048	F	NonWhite	1	30.7464543	79.5	4/13/2016	10152	NonWhite	0	-4.208509383	54.7	0	3.299414796	72.9	1	floormate	4	1
A	A	8	4	A_8_4	10049	M	White	0	23.78378378	81.4	9/10/2015	10153	NonWhite	0	3.21612394	87.8	1	-1.216216216	81.4	0	floormate	1	1
A	A	8	4	A_8_4	10049	M	White	0	24.67137464	83.8	11/15/2015	10153	NonWhite	0	3.21612394	87.8	1	-1.216216216	81.4	0	floormate	2	1
A	A	8	4	A_8_4	10049	M	White	0	24.86273972	84.45	1/13/2016	10153	NonWhite	0	3.21612394	87.8	1	-1.216216216	81.4	0	floormate	3	1
A	A	8	4	A_8_4	10049	M	White	0	24.75189036	83.8	4/20/2016	10153	NonWhite	0	3.21612394	87.8	1	-1.216216216	81.4	0	floormate	4	1
A	A	8	3	A_8_3	10050	M	NonWhite	0	24.62062425	88.6	9/10/2015	10154	White	1	-4.939413032	70.3	0	-0.379375753	88.6	0	floormate	1	1
A	A	8	3	A_8_3	10050	M	NonWhite	0	24.21841857	89	11/16/2015	10154	White	1	-4.939413032	70.3	0	-0.379375753	88.6	0	floormate	2	1
A	A	8	3	A_8_3	10050	M	NonWhite	0	24.34538202	88.35	1/13/2016	10154	White	1	-4.939413032	70.3	0	-0.379375753	88.6	0	floormate	3	1
A	A	8	3	A_8_3	10050	M	NonWhite	0	24.46332393	89.9	4/20/2016	10154	White	1	-4.939413032	70.3	0	-0.379375753	88.6	0	floormate	4	1
E	B	1	2	E_1_2	10051	M	White	1	23.32889582	71.2	8/17/2015	10155	White	0	-3.522052099	71.3	0	-1.671104181	71.2	0	floormate	1	1
E	B	1	2	E_1_2	10051	M	White	1	22.33469388	68.4	11/18/2015	10155	White	0	-3.522052099	71.3	0	-1.671104181	71.2	0	floormate	2	1
E	B	1	2	E_1_2	10051	M	White	1	22.04351232	67.2	1/12/2016	10155	White	0	-3.522052099	71.3	0	-1.671104181	71.2	0	floormate	3	1
E	B	1	2	E_1_2	10051	M	White	1	22.83104278	70	4/12/2016	10155	White	0	-3.522052099	71.3	0	-1.671104181	71.2	0	floormate	4	1
E	B	1	1	E_1_1	10052	M	NonWhite	0	32.88744129	108.1	8/17/2015	10156	NonWhite	0	-1.603933584	79.9	0	7.887441287	108.1	1	floormate	1	1
E	B	1	1	E_1_1	10052	M	NonWhite	0	29.10633137	102.6	1/12/2016	10156	NonWhite	0	-1.603933584	79.9	0	7.887441287	108.1	1	floormate	3	1
A	A	4	1	A_4_1	10053	F	NonWhite	0	26.47502588	67.1	9/9/2015	10157	White	0	-5.976621156	53.5	0	1.475025883	67.1	1	floormate	1	1
A	A	4	1	A_4_1	10053	F	NonWhite	0	28.16930672	70.5	11/30/2015	10157	White	0	-5.976621156	53.5	0	1.475025883	67.1	1	floormate	2	1
A	A	4	1	A_4_1	10053	F	NonWhite	0	28.26997119	70.35	1/13/2016	10157	White	0	-5.976621156	53.5	0	1.475025883	67.1	1	floormate	3	1
A	A	4	1	A_4_1	10053	F	NonWhite	0	30.2836084	75.6	4/13/2016	10157	White	0	-5.976621156	53.5	0	1.475025883	67.1	1	floormate	4	1
A	A	4	7	A_4_7	10054	F	NonWhite	0	18.0442653	43.8	9/9/2015	10158	White	0	-2.565173359	59.9	0	-6.955734698	43.8	0	floormate	1	1
A	A	4	7	A_4_7	10054	F	NonWhite	0	17.55754652	42.4	1/21/2016	10158	White	0	-2.565173359	59.9	0	-6.955734698	43.8	0	floormate	3	1
A	A	3	3	A_3_3	10055	F	NonWhite	1	27.9296465	76.5	9/9/2015	10159	NonWhite	1	0.912883276	62.9	1	2.929646498	76.5	1	floormate	1	1
A	A	3	3	A_3_3	10055	F	NonWhite	1	28.54230377	76.3	1/27/2016	10159	NonWhite	1	0.912883276	62.9	1	2.929646498	76.5	1	floormate	3	1
A	A	6	2	A_6_2	10056	M	White	0	23.52126219	81.9	9/11/2015	10160	NonWhite	1	-1.461230022	72.5	0	-1.478737813	81.9	0	floormate	1	1
A	A	6	2	A_6_2	10056	M	White	0	24.82946005	85.9	11/16/2015	10160	NonWhite	1	-1.461230022	72.5	0	-1.478737813	81.9	0	floormate	2	1
A	A	6	2	A_6_2	10056	M	White	0	25.54598622	88.95	1/20/2016	10160	NonWhite	1	-1.461230022	72.5	0	-1.478737813	81.9	0	floormate	3	1
A	A	6	2	A_6_2	10056	M	White	0	24.73404461	86.4	4/13/2016	10160	NonWhite	1	-1.461230022	72.5	0	-1.478737813	81.9	0	floormate	4	1
A	A	9	1	A_9_1	10057	M	White	0	23.01823722	63.2	9/8/2015	10161	White	0	-1.355577251	86.8	0	-1.981762782	63.2	0	floormate	1	1
A	A	9	1	A_9_1	10057	M	White	0	22.87640288	63.8	11/19/2015	10161	White	0	-1.355577251	86.8	0	-1.981762782	63.2	0	floormate	2	1
A	A	9	1	A_9_1	10057	M	White	0	23.26417548	64.3	1/14/2016	10161	White	0	-1.355577251	86.8	0	-1.981762782	63.2	0	floormate	3	1
A	A	7	8	A_7_8	10058	F	White	0	22.1383681	53.6	9/3/2015	10162	White	0	-3.699356795	57.5	0	-2.861631895	53.6	0	floormate	1	1
A	A	7	8	A_7_8	10058	F	White	0	23.89423259	58	11/16/2015	10162	White	0	-3.699356795	57.5	0	-2.861631895	53.6	0	floormate	2	1
A	A	7	8	A_7_8	10058	F	White	0	23.13385943	57.35	1/13/2016	10162	White	0	-3.699356795	57.5	0	-2.861631895	53.6	0	floormate	3	1
A	A	7	8	A_7_8	10058	F	White	0	24.37505742	59.7	4/13/2016	10162	White	0	-3.699356795	57.5	0	-2.861631895	53.6	0	floormate	4	1
A	A	7	2	A_7_2	10059	F	White	1	28.26230088	71.9	9/3/2015	10163	White	0	-1.38703738	63.2	0	3.262300881	71.9	1	floormate	1	1
A	A	7	2	A_7_2	10059	F	White	1	29.41076357	76.9	11/16/2015	10163	White	0	-1.38703738	63.2	0	3.262300881	71.9	1	floormate	2	1
A	A	7	2	A_7_2	10059	F	White	1	31.28307941	82.15	1/13/2016	10163	White	0	-1.38703738	63.2	0	3.262300881	71.9	1	floormate	3	1
A	A	7	2	A_7_2	10059	F	White	1	31.13314127	80	4/13/2016	10163	White	0	-1.38703738	63.2	0	3.262300881	71.9	1	floormate	4	1
A	A	4	3	A_4_3	10060	M	NonWhite	1	27.08103914	85.9	9/9/2015	10164	NonWhite	1	-2.403663161	63.7	0	2.081039143	85.9	1	floormate	1	1
A	A	4	3	A_4_3	10060	M	NonWhite	1	27.00165269	87	11/17/2015	10164	NonWhite	1	-2.403663161	63.7	0	2.081039143	85.9	1	floormate	2	1
A	A	4	3	A_4_3	10060	M	NonWhite	1	26.84235764	87.55	1/14/2016	10164	NonWhite	1	-2.403663161	63.7	0	2.081039143	85.9	1	floormate	3	1
A	A	4	3	A_4_3	10060	M	NonWhite	1	24.55475326	80	4/13/2016	10164	NonWhite	1	-2.403663161	63.7	0	2.081039143	85.9	1	floormate	4	1
A	A	8	10	A_8_10	10061	F	NonWhite	0	20.75343568	50.7	9/10/2015	10165	NonWhite	0	0.131646931	66.2	1	-4.246564324	50.7	0	floormate	1	1
A	A	8	10	A_8_10	10061	F	NonWhite	0	20.82465639	51.2	11/16/2015	10165	NonWhite	0	0.131646931	66.2	1	-4.246564324	50.7	0	floormate	2	1
A	A	8	10	A_8_10	10061	F	NonWhite	0	20.91793581	51.2	1/13/2016	10165	NonWhite	0	0.131646931	66.2	1	-4.246564324	50.7	0	floormate	3	1
A	A	8	10	A_8_10	10061	F	NonWhite	0	20.76979372	51	4/21/2016	10165	NonWhite	0	0.131646931	66.2	1	-4.246564324	50.7	0	floormate	4	1
A	A	8	4	A_8_4	10062	F	NonWhite	0	21.91297035	61.7	9/10/2015	10166	White	0	-4.060749264	56.8	0	-3.087029652	61.7	0	floormate	1	1
A	A	8	4	A_8_4	10062	F	NonWhite	0	22.77567387	63.9	11/16/2015	10166	White	0	-4.060749264	56.8	0	-3.087029652	61.7	0	floormate	2	1
A	A	8	4	A_8_4	10062	F	NonWhite	0	22.4999964	62.45	1/13/2016	10166	White	0	-4.060749264	56.8	0	-3.087029652	61.7	0	floormate	3	1
E	B	3	1	E_3_1	10063	F	White	0	25.32004388	68.6	8/19/2015	10167	White	0	-2.090857853	70.4	0	0.320043878	68.6	1	floormate	1	1
E	B	3	1	E_3_1	10063	F	White	0	25.42371949	69.3	12/8/2015	10167	White	0	-2.090857853	70.4	0	0.320043878	68.6	1	floormate	2	1
E	B	3	1	E_3_1	10063	F	White	0	25.02016838	68.2	4/18/2016	10167	White	0	-2.090857853	70.4	0	0.320043878	68.6	1	floormate	4	1
A	A	7	1	A_7_1	10064	F	White	0	25.06167608	67.9	9/3/2015	10168	NonWhite	0	-4.760328557	45.6	0	0.061676084	67.9	1	floormate	1	1
A	A	7	1	A_7_1	10064	F	White	0	27.11259404	73.1	11/30/2015	10168	NonWhite	0	-4.760328557	45.6	0	0.061676084	67.9	1	floormate	2	1
A	A	7	1	A_7_1	10064	F	White	0	27.1949214	71.9	1/12/2016	10168	NonWhite	0	-4.760328557	45.6	0	0.061676084	67.9	1	floormate	3	1
A	A	7	3	A_7_3	10065	F	White	0	23.55879292	56.6	9/3/2015	10169	NonWhite	0	-5.111825142	56.4	0	-1.441207076	56.6	0	floormate	1	1
A	A	7	3	A_7_3	10065	F	White	0	24.48075093	59.5	11/30/2015	10169	NonWhite	0	-5.111825142	56.4	0	-1.441207076	56.6	0	floormate	2	1
A	A	7	3	A_7_3	10065	F	White	0	24.43068047	59.15	1/12/2016	10169	NonWhite	0	-5.111825142	56.4	0	-1.441207076	56.6	0	floormate	3	1
A	A	7	3	A_7_3	10065	F	White	0	24.33743398	59	4/20/2016	10169	NonWhite	0	-5.111825142	56.4	0	-1.441207076	56.6	0	floormate	4	1
A	A	7	10	A_7_10	10066	F	White	0	21.49265	66.5	9/3/2015	10170	White	0	-4.877479817	49.6	0	-3.507350002	66.5	0	floormate	1	1
A	A	7	10	A_7_10	10066	F	White	0	20.72824595	64.5	11/30/2015	10170	White	0	-4.877479817	49.6	0	-3.507350002	66.5	0	floormate	2	1
A	A	7	10	A_7_10	10066	F	White	0	20.69641998	64	1/12/2016	10170	White	0	-4.877479817	49.6	0	-3.507350002	66.5	0	floormate	3	1
A	A	7	10	A_7_10	10066	F	White	0	20.36811313	64.1	4/20/2016	10170	White	0	-4.877479817	49.6	0	-3.507350002	66.5	0	floormate	4	1
A	A	3	4	A_3_4	10067	F	NonWhite	1	22.36300363	58.4	9/9/2015	10171	NonWhite	0	-4.933064176	49.4	0	-2.636996373	58.4	0	floormate	1	1
A	A	3	4	A_3_4	10067	F	NonWhite	1	23.25107277	61.7	11/17/2015	10171	NonWhite	0	-4.933064176	49.4	0	-2.636996373	58.4	0	floormate	2	1
A	A	3	4	A_3_4	10067	F	NonWhite	1	22.76468703	60.15	1/15/2016	10171	NonWhite	0	-4.933064176	49.4	0	-2.636996373	58.4	0	floormate	3	1
A	A	3	4	A_3_4	10067	F	NonWhite	1	23.40180906	62.1	4/13/2016	10171	NonWhite	0	-4.933064176	49.4	0	-2.636996373	58.4	0	floormate	4	1
A	A	4	2	A_4_2	10068	F	NonWhite	0	20.99525708	56.4	9/9/2015	10172	White	0	-2.543195266	59.3	0	-4.004742918	56.4	0	floormate	1	1
A	A	4	2	A_4_2	10068	F	NonWhite	0	21.62907538	58.6	12/2/2015	10172	White	0	-2.543195266	59.3	0	-4.004742918	56.4	0	floormate	2	1
A	A	4	2	A_4_2	10068	F	NonWhite	0	21.92222992	59.25	1/13/2016	10172	White	0	-2.543195266	59.3	0	-4.004742918	56.4	0	floormate	3	1
A	A	4	2	A_4_2	10068	F	NonWhite	0	21.28179784	57.1	4/20/2016	10172	White	0	-2.543195266	59.3	0	-4.004742918	56.4	0	floormate	4	1
A	A	2	6	A_2_6	10069	F	White	0	22.13114666	61.5	9/9/2015	10173	White	0	-5.456641571	60.4	0	-2.868853344	61.5	0	floormate	1	1
A	A	2	6	A_2_6	10069	F	White	0	22.58006545	63.2	11/30/2015	10173	White	0	-5.456641571	60.4	0	-2.868853344	61.5	0	floormate	2	1
A	A	2	6	A_2_6	10069	F	White	0	23.28138136	63	1/12/2016	10173	White	0	-5.456641571	60.4	0	-2.868853344	61.5	0	floormate	3	1
A	A	2	6	A_2_6	10069	F	White	0	23.71260468	65.5	4/25/2016	10173	White	0	-5.456641571	60.4	0	-2.868853344	61.5	0	floormate	4	1
A	A	6	1	A_6_1	10070	M	White	0	29.95186549	106.2	9/11/2015	10174	NonWhite	1	1.409949348	72.6	1	4.951865491	106.2	1	floormate	1	1
A	A	6	1	A_6_1	10070	M	White	0	29.44728865	105.3	11/16/2015	10174	NonWhite	1	1.409949348	72.6	1	4.951865491	106.2	1	floormate	2	1
A	A	6	1	A_6_1	10070	M	White	0	29.39125058	104.6	1/20/2016	10174	NonWhite	1	1.409949348	72.6	1	4.951865491	106.2	1	floormate	3	1
A	A	6	1	A_6_1	10070	M	White	0	29.8983791	106.8	4/13/2016	10174	NonWhite	1	1.409949348	72.6	1	4.951865491	106.2	1	floormate	4	1
A	A	4	2	A_4_2	10071	M	NonWhite	1	19.85742038	59.5	9/9/2015	10175	NonWhite	0	-3.276434501	56.1	0	-5.142579616	59.5	0	floormate	1	1
A	A	4	2	A_4_2	10071	M	NonWhite	1	20.23536442	61.9	11/17/2015	10175	NonWhite	0	-3.276434501	56.1	0	-5.142579616	59.5	0	floormate	2	1
A	A	4	2	A_4_2	10071	M	NonWhite	1	20.90764962	63.3	1/13/2016	10175	NonWhite	0	-3.276434501	56.1	0	-5.142579616	59.5	0	floormate	3	1
A	A	4	2	A_4_2	10071	M	NonWhite	1	20.60592707	62.1	4/20/2016	10175	NonWhite	0	-3.276434501	56.1	0	-5.142579616	59.5	0	floormate	4	1
A	A	3	2	A_3_2	10072	F	NonWhite	1	32.49606319	88.9	9/9/2015	10176	NonWhite	0	-6.366640464	48	0	7.496063188	88.9	1	floormate	1	1
A	A	3	2	A_3_2	10072	F	NonWhite	1	33.32164408	91.6	11/17/2015	10176	NonWhite	0	-6.366640464	48	0	7.496063188	88.9	1	floormate	2	1
A	A	3	2	A_3_2	10072	F	NonWhite	1	34.42591441	95.15	1/14/2016	10176	NonWhite	0	-6.366640464	48	0	7.496063188	88.9	1	floormate	3	1
A	A	3	2	A_3_2	10072	F	NonWhite	1	34.49933425	96.1	4/13/2016	10176	NonWhite	0	-6.366640464	48	0	7.496063188	88.9	1	floormate	4	1
E	B	2	1	E_2_1	10073	F	NonWhite	0	21.45570659	56.1	8/19/2015	10177	White	0	-5.065823086	64.3	0	-3.544293413	56.1	0	floormate	1	1
E	B	2	1	E_2_1	10073	F	NonWhite	0	21.24660171	54.8	12/3/2015	10177	White	0	-5.065823086	64.3	0	-3.544293413	56.1	0	floormate	2	1
E	B	2	1	E_2_1	10073	F	NonWhite	0	21.32684165	55.35	1/20/2016	10177	White	0	-5.065823086	64.3	0	-3.544293413	56.1	0	floormate	3	1
E	B	2	1	E_2_1	10073	F	NonWhite	0	21.25012542	55.7	4/18/2016	10177	White	0	-5.065823086	64.3	0	-3.544293413	56.1	0	floormate	4	1
A	A	6	1	A_6_1	10074	F	White	0	20.82166445	57.1	9/11/2015	10178	White	1	-2.996896577	67	0	-4.17833555	57.1	0	floormate	1	1
A	A	6	1	A_6_1	10074	F	White	0	21.98176712	60.5	11/16/2015	10178	White	1	-2.996896577	67	0	-4.17833555	57.1	0	floormate	2	1
A	A	6	1	A_6_1	10074	F	White	0	21.17539027	57.65	1/15/2016	10178	White	1	-2.996896577	67	0	-4.17833555	57.1	0	floormate	3	1
A	A	6	1	A_6_1	10074	F	White	0	21.97519188	59.9	4/20/2016	10178	White	1	-2.996896577	67	0	-4.17833555	57.1	0	floormate	4	1
A	A	6	4	A_6_4	10075	F	White	0	21.42864905	63.1	10/11/2015	10179	NonWhite	1	-2.060282617	62	0	-3.571350949	63.1	0	floormate	1	1
A	A	6	4	A_6_4	10075	F	White	0	22.91329457	68.3	1/15/2016	10179	NonWhite	1	-2.060282617	62	0	-3.571350949	63.1	0	floormate	3	1
D	B	3	2	D_3_2	10076	F	NonWhite	1	20.69996003	52.2	9/2/2015	10180	White	1	-3.806793439	58.4	0	-4.300039972	52.2	0	floormate	1	1
D	B	3	2	D_3_2	10076	F	NonWhite	1	21.67499762	54.9	1/13/2016	10180	White	1	-3.806793439	58.4	0	-4.300039972	52.2	0	floormate	3	1
D	B	3	2	D_3_2	10076	F	NonWhite	1	22.07191171	55.8	4/20/2016	10180	White	1	-3.806793439	58.4	0	-4.300039972	52.2	0	floormate	4	1
A	A	4	8	A_4_8	10077	F	NonWhite	1	21.06641128	54.2	9/9/2015	10181	White	0	-4.270971812	53	0	-3.933588721	54.2	0	floormate	1	1
A	A	4	8	A_4_8	10077	F	NonWhite	1	20.24210481	52.6	12/2/2015	10181	White	0	-4.270971812	53	0	-3.933588721	54.2	0	floormate	2	1
A	A	4	8	A_4_8	10077	F	NonWhite	1	20.41477069	52.95	1/14/2016	10181	White	0	-4.270971812	53	0	-3.933588721	54.2	0	floormate	3	1
A	A	4	8	A_4_8	10077	F	NonWhite	1	19.88193368	51.6	4/20/2016	10181	White	0	-4.270971812	53	0	-3.933588721	54.2	0	floormate	4	1
A	A	4	6	A_4_6	10078	F	NonWhite	0	18.84770241	55.5	9/9/2015	10182	NonWhite	0	-4.32731069	52	0	-6.152297586	55.5	0	floormate	1	1
A	A	4	6	A_4_6	10078	F	NonWhite	0	18.83568921	55.4	11/19/2015	10182	NonWhite	0	-4.32731069	52	0	-6.152297586	55.5	0	floormate	2	1
A	A	4	6	A_4_6	10078	F	NonWhite	0	19.14453968	57	1/13/2016	10182	NonWhite	0	-4.32731069	52	0	-6.152297586	55.5	0	floormate	3	1
A	A	4	6	A_4_6	10078	F	NonWhite	0	18.23538725	55.4	4/25/2016	10182	NonWhite	0	-4.32731069	52	0	-6.152297586	55.5	0	floormate	4	1
B	A	3	2	B_3_2	10079	F	White	1	22.5156187	65.3	10/16/2015	10183	White	0	-1.256352575	72.3	0	-2.484381298	65.3	0	floormate	1	1
B	A	3	2	B_3_2	10079	F	White	1	23.22334461	66.8	11/30/2015	10183	White	0	-1.256352575	72.3	0	-2.484381298	65.3	0	floormate	2	1
B	A	3	2	B_3_2	10079	F	White	1	22.50128306	64	1/12/2016	10183	White	0	-1.256352575	72.3	0	-2.484381298	65.3	0	floormate	3	1
B	A	3	2	B_3_2	10079	F	White	1	23.18857912	66.7	4/25/2016	10183	White	0	-1.256352575	72.3	0	-2.484381298	65.3	0	floormate	4	1
A	A	7	4	A_7_4	10080	F	White	0	19.11921681	51.8	9/3/2015	10184	NonWhite	0	-0.070783475	57.9	0	-5.880783194	51.8	0	floormate	1	1
A	A	7	4	A_7_4	10080	F	White	0	19.77400405	53.9	11/17/2015	10184	NonWhite	0	-0.070783475	57.9	0	-5.880783194	51.8	0	floormate	2	1
A	A	7	4	A_7_4	10080	F	White	0	20.72130183	55.8	1/26/2016	10184	NonWhite	0	-0.070783475	57.9	0	-5.880783194	51.8	0	floormate	3	1
A	A	7	6	A_7_6	10081	F	White	1	32.53734722	73.6	9/3/2015	10185	White	0	-3.861744628	58.6	0	7.537347216	73.6	1	floormate	1	1
A	A	7	6	A_7_6	10081	F	White	1	32.17300778	72.1	11/17/2015	10185	White	0	-3.861744628	58.6	0	7.537347216	73.6	1	floormate	2	1
A	A	7	6	A_7_6	10081	F	White	1	32.63504155	75.4	1/12/2016	10185	White	0	-3.861744628	58.6	0	7.537347216	73.6	1	floormate	3	1
A	A	7	6	A_7_6	10081	F	White	1	31.63787548	73	4/27/2016	10185	White	0	-3.861744628	58.6	0	7.537347216	73.6	1	floormate	4	1
A	A	7	5	A_7_5	10082	F	NonWhite	1	20.24374894	57	9/3/2015	10186	White	0	-3.173199778	63.6	0	-4.756251057	57	0	floormate	1	1
A	A	7	5	A_7_5	10082	F	NonWhite	1	19.98343722	56.2	11/30/2015	10186	White	0	-3.173199778	63.6	0	-4.756251057	57	0	floormate	2	1
A	A	7	5	A_7_5	10082	F	NonWhite	1	21.03254401	57.4	1/12/2016	10186	White	0	-3.173199778	63.6	0	-4.756251057	57	0	floormate	3	1
A	A	7	5	A_7_5	10082	F	NonWhite	1	20.83333333	58.8	4/20/2016	10186	White	0	-3.173199778	63.6	0	-4.756251057	57	0	floormate	4	1
A	A	7	7	A_7_7	10083	F	NonWhite	0	21.20605674	59	9/3/2015	10187	White	0	-1.599259739	63.4	0	-3.793943263	59	0	floormate	1	1
A	A	7	7	A_7_7	10083	F	NonWhite	0	21.20160831	59.2	11/30/2015	10187	White	0	-1.599259739	63.4	0	-3.793943263	59	0	floormate	2	1
A	A	7	7	A_7_7	10083	F	NonWhite	0	21.22700706	59.2	1/12/2016	10187	White	0	-1.599259739	63.4	0	-3.793943263	59	0	floormate	3	1
A	A	7	7	A_7_7	10083	F	NonWhite	0	20.99396694	58.2	4/20/2016	10187	White	0	-1.599259739	63.4	0	-3.793943263	59	0	floormate	4	1
D	B	3	1	D_3_1	10084	F	White	0	19.46090443	54.6	8/17/2015	10188	White	0	-5.6640625	49.5	0	-5.539095567	54.6	0	floormate	1	1
D	B	3	1	D_3_1	10084	F	White	0	19.53640395	55.6	12/8/2015	10188	White	0	-5.6640625	49.5	0	-5.539095567	54.6	0	floormate	2	1
D	B	3	1	D_3_1	10084	F	White	0	19.46378338	55	1/26/2016	10188	White	0	-5.6640625	49.5	0	-5.539095567	54.6	0	floormate	3	1
F	B	1	2	F_1_2	10085	F	NonWhite	1	18.30404488	46.1	8/17/2015	10189	White	0	-5.826904146	53.6	0	-6.695955124	46.1	0	floormate	1	1
F	B	1	2	F_1_2	10085	F	NonWhite	1	18.99525478	47.6	1/19/2016	10189	White	0	-5.826904146	53.6	0	-6.695955124	46.1	0	floormate	3	1
F	B	1	4	F_1_4	10086	F	White	1	21.02090014	56.4	8/17/2015	10190	NonWhite	1	-7.100264092	50.4	0	-3.979099858	56.4	0	floormate	1	1
F	B	1	4	F_1_4	10086	F	White	1	21.10106152	57.1	11/23/2015	10190	NonWhite	1	-7.100264092	50.4	0	-3.979099858	56.4	0	floormate	2	1
F	B	1	4	F_1_4	10086	F	White	1	20.93075527	55.85	1/20/2016	10190	NonWhite	1	-7.100264092	50.4	0	-3.979099858	56.4	0	floormate	3	1
A	A	4	4	A_4_4	10087	M	NonWhite	1	27.92732957	80.9	9/9/2015	10191	NonWhite	1	3.447824391	76.7	1	2.927329567	80.9	1	floormate	1	1
A	A	4	4	A_4_4	10087	M	NonWhite	1	28.51104119	82.3	4/25/2016	10191	NonWhite	1	3.447824391	76.7	1	2.927329567	80.9	1	floormate	4	1
A	A	3	1	A_3_1	10088	F	NonWhite	1	17.68567356	45.9	9/9/2015	10192	NonWhite	1	2.88834709	75.1	1	-7.314326436	45.9	0	floormate	1	1
A	A	3	1	A_3_1	10088	F	NonWhite	1	17.65241431	45.7	11/17/2015	10192	NonWhite	1	2.88834709	75.1	1	-7.314326436	45.9	0	floormate	2	1
A	A	3	1	A_3_1	10088	F	NonWhite	1	17.68567356	45.9	1/13/2016	10192	NonWhite	1	2.88834709	75.1	1	-7.314326436	45.9	0	floormate	3	1
A	A	3	1	A_3_1	10088	F	NonWhite	1	17.69638045	45.7	4/25/2016	10192	NonWhite	1	2.88834709	75.1	1	-7.314326436	45.9	0	floormate	4	1
F	B	1	3	F_1_3	10089	F	NonWhite	0	20.64577562	47.7	9/2/2015	10193	NonWhite	0	-5.968394601	51.5	0	-4.354224377	47.7	0	floormate	1	1
F	B	1	3	F_1_3	10089	F	NonWhite	0	21.34053939	49.5	11/30/2015	10193	NonWhite	0	-5.968394601	51.5	0	-4.354224377	47.7	0	floormate	2	1
F	B	1	3	F_1_3	10089	F	NonWhite	0	21.2403663	49.3	1/21/2016	10193	NonWhite	0	-5.968394601	51.5	0	-4.354224377	47.7	0	floormate	3	1
D	B	2	2	D_2_2	10090	F	NonWhite	1	19.38365119	52.9	8/17/2015	10194	White	0	-1.172293557	64.4	0	-5.616348809	52.9	0	floormate	1	1
D	B	2	2	D_2_2	10090	F	NonWhite	1	20.25108399	55	12/1/2015	10194	White	0	-1.172293557	64.4	0	-5.616348809	52.9	0	floormate	2	1
D	B	2	2	D_2_2	10090	F	NonWhite	1	20.39927899	53.9	1/19/2016	10194	White	0	-1.172293557	64.4	0	-5.616348809	52.9	0	floormate	3	1
D	B	2	2	D_2_2	10090	F	NonWhite	1	18.93471398	51.8	4/18/2016	10194	White	0	-1.172293557	64.4	0	-5.616348809	52.9	0	floormate	4	1
D	B	2	1	D_2_1	10091	F	NonWhite	1	26.23360446	70.3	9/2/2015	10195	NonWhite	1	3.591804949	61.7	1	1.233604464	70.3	1	floormate	1	1
D	B	2	1	D_2_1	10091	F	NonWhite	1	27.94053535	74.6	11/23/2015	10195	NonWhite	1	3.591804949	61.7	1	1.233604464	70.3	1	floormate	2	1
D	B	2	1	D_2_1	10091	F	NonWhite	1	27.93314445	75.45	1/19/2016	10195	NonWhite	1	3.591804949	61.7	1	1.233604464	70.3	1	floormate	3	1
D	B	2	1	D_2_1	10091	F	NonWhite	1	28.63979453	77.5	4/18/2016	10195	NonWhite	1	3.591804949	61.7	1	1.233604464	70.3	1	floormate	4	1
F	B	1	1	F_1_1	10092	F	NonWhite	1	19.15193989	43.9	9/2/2015	10196	NonWhite	0	-1.236204958	59.7	0	-5.848060114	43.9	0	floormate	1	1
F	B	1	1	F_1_1	10092	F	NonWhite	1	19.2813427	44.9	11/30/2015	10196	NonWhite	0	-1.236204958	59.7	0	-5.848060114	43.9	0	floormate	2	1
F	B	1	1	F_1_1	10092	F	NonWhite	1	18.9702346	43.8	1/25/2016	10196	NonWhite	0	-1.236204958	59.7	0	-5.848060114	43.9	0	floormate	3	1
D	B	1	2	D_1_2	10093	F	White	0	22.26837722	63.3	8/19/2015	10197	White	0	-4.275427921	50.5	0	-2.731622784	63.3	0	floormate	1	1
D	B	1	2	D_1_2	10093	F	White	0	22.20655929	63.8	12/2/2015	10197	White	0	-4.275427921	50.5	0	-2.731622784	63.3	0	floormate	2	1
D	B	1	2	D_1_2	10093	F	White	0	22.18449249	62.8	1/13/2016	10197	White	0	-4.275427921	50.5	0	-2.731622784	63.3	0	floormate	3	1
D	B	1	2	D_1_2	10093	F	White	0	21.85547348	62.2	4/13/2016	10197	White	0	-4.275427921	50.5	0	-2.731622784	63.3	0	floormate	4	1
D	B	1	1	D_1_1	10094	F	NonWhite	0	20.31987829	51.5	8/19/2015	10198	NonWhite	0	-2.332903168	65.2	0	-4.680121714	51.5	0	floormate	1	1
D	B	1	1	D_1_1	10094	F	NonWhite	0	20.13811196	52.2	11/30/2015	10198	NonWhite	0	-2.332903168	65.2	0	-4.680121714	51.5	0	floormate	2	1
D	B	1	1	D_1_1	10094	F	NonWhite	0	19.98750586	51.2	1/13/2016	10198	NonWhite	0	-2.332903168	65.2	0	-4.680121714	51.5	0	floormate	3	1
D	B	1	1	D_1_1	10094	F	NonWhite	0	19.90037375	51.2	4/12/2016	10198	NonWhite	0	-2.332903168	65.2	0	-4.680121714	51.5	0	floormate	4	1
B	A	3	1	B_3_1	10095	F	NonWhite	0	20.51526666	56.6	10/16/2015	10199	NonWhite	0	0.005406574	66.6	1	-4.484733343	56.6	0	floormate	1	1
B	A	3	1	B_3_1	10095	F	NonWhite	0	20.22390963	56.2	11/15/2015	10199	NonWhite	0	0.005406574	66.6	1	-4.484733343	56.6	0	floormate	2	1
B	A	3	1	B_3_1	10095	F	NonWhite	0	20.48322176	56.75	1/13/2016	10199	NonWhite	0	0.005406574	66.6	1	-4.484733343	56.6	0	floormate	3	1
B	A	3	1	B_3_1	10095	F	NonWhite	0	20.90429919	58.3	4/21/2016	10199	NonWhite	0	0.005406574	66.6	1	-4.484733343	56.6	0	floormate	4	1
A	A	1	2	A_1_2	10096	F	NonWhite	1	20.43415828	51.4	9/9/2015	10200	White	1	0.023587111	73.6	1	-4.56584172	51.4	0	floormate	1	1
A	A	1	2	A_1_2	10096	F	NonWhite	1	20.66030493	52.1	11/16/2015	10200	White	1	0.023587111	73.6	1	-4.56584172	51.4	0	floormate	2	1
A	A	1	2	A_1_2	10096	F	NonWhite	1	20.22256837	51.35	1/14/2016	10200	White	1	0.023587111	73.6	1	-4.56584172	51.4	0	floormate	3	1
A	A	1	2	A_1_2	10096	F	NonWhite	1	19.44241974	49.4	4/25/2016	10200	White	1	0.023587111	73.6	1	-4.56584172	51.4	0	floormate	4	1
A	A	1	1	A_1_1	10097	F	NonWhite	1	20.72784692	52.6	9/9/2015	10201	White	0	-3.773445988	57.3	0	-4.272153083	52.6	0	floormate	1	1
A	A	1	1	A_1_1	10097	F	NonWhite	1	21.09375	54	11/16/2015	10201	White	0	-3.773445988	57.3	0	-4.272153083	52.6	0	floormate	2	1
A	A	1	1	A_1_1	10097	F	NonWhite	1	21.00308336	53.6	1/14/2016	10201	White	0	-3.773445988	57.3	0	-4.272153083	52.6	0	floormate	3	1
G	B	1	2	G_1_2	10098	F	NonWhite	0	23.60502493	56.2	8/17/2015	10202	White	0	-1.535070384	75.1	0	-1.39497507	56.2	0	floormate	1	1
G	B	1	2	G_1_2	10098	F	NonWhite	0	26.04935703	62.1	11/30/2015	10202	White	0	-1.535070384	75.1	0	-1.39497507	56.2	0	floormate	2	1
G	B	1	2	G_1_2	10098	F	NonWhite	0	26.11697376	62.1	1/13/2016	10202	White	0	-1.535070384	75.1	0	-1.39497507	56.2	0	floormate	3	1
G	B	1	2	G_1_2	10098	F	NonWhite	0	25.22372529	60.6	4/14/2016	10202	White	0	-1.535070384	75.1	0	-1.39497507	56.2	0	floormate	4	1
G	B	1	1	G_1_1	10099	F	NonWhite	0	34.23768082	84.5	8/17/2015	10203	NonWhite	0	1.436116407	64.5	1	9.237680816	84.5	1	floormate	1	1
G	B	1	1	G_1_1	10099	F	NonWhite	0	34.79802976	87.2	11/18/2015	10203	NonWhite	0	1.436116407	64.5	1	9.237680816	84.5	1	floormate	2	1
G	B	1	1	G_1_1	10099	F	NonWhite	0	33.84594335	84.6	4/14/2016	10203	NonWhite	0	1.436116407	64.5	1	9.237680816	84.5	1	floormate	4	1
B	A	1	4	B_1_4	10100	F	NonWhite	1	23.98121022	56.8	9/9/2015	10204	NonWhite	0	-3.091829059	57	0	-1.018789785	56.8	0	floormate	1	1
B	A	1	4	B_1_4	10100	F	NonWhite	1	23.88798888	56.8	11/19/2015	10204	NonWhite	0	-3.091829059	57	0	-1.018789785	56.8	0	floormate	2	1
B	A	1	4	B_1_4	10100	F	NonWhite	1	25.09399776	59.9	1/13/2016	10204	NonWhite	0	-3.091829059	57	0	-1.018789785	56.8	0	floormate	3	1
B	A	1	4	B_1_4	10100	F	NonWhite	1	25.20109423	60	4/13/2016	10204	NonWhite	0	-3.091829059	57	0	-1.018789785	56.8	0	floormate	4	1
A	A	2	3	A_2_3	10101	F	White	0	21.48042842	63.4	9/9/2015	10205	NonWhite	1	-2.884944344	53.2	0	-3.519571584	63.4	0	floormate	1	1
A	A	2	3	A_2_3	10101	F	White	0	22.39861226	64.2	11/17/2015	10205	NonWhite	1	-2.884944344	53.2	0	-3.519571584	63.4	0	floormate	2	1
A	A	2	3	A_2_3	10101	F	White	0	21.53404253	62.6	2/1/2016	10205	NonWhite	1	-2.884944344	53.2	0	-3.519571584	63.4	0	floormate	3	1
A	A	2	3	A_2_3	10101	F	White	0	21.29929808	62.5	4/13/2016	10205	NonWhite	1	-2.884944344	53.2	0	-3.519571584	63.4	0	floormate	4	1
A	A	4	5	A_4_5	10102	F	NonWhite	0	17.09167041	43.7	9/9/2015	10206	White	0	0.124565334	68.9	1	-7.908329588	43.7	0	floormate	1	1
A	A	4	5	A_4_5	10102	F	NonWhite	0	16.2907013	41.6	12/2/2015	10206	White	0	0.124565334	68.9	1	-7.908329588	43.7	0	floormate	2	1
A	A	4	5	A_4_5	10102	F	NonWhite	0	16.15997021	40.7	1/13/2016	10206	White	0	0.124565334	68.9	1	-7.908329588	43.7	0	floormate	3	1
A	A	4	5	A_4_5	10102	F	NonWhite	0	15.64425285	39.6	4/21/2016	10206	White	0	0.124565334	68.9	1	-7.908329588	43.7	0	floormate	4	1
C	B	2	2	C_2_2	10103	F	White	1	28.13009411	66.8	8/17/2015	10207	White	0	-2.752442362	59.4	0	3.130094105	66.8	1	floormate	1	1
C	B	2	2	C_2_2	10103	F	White	1	27.74423624	67	11/19/2015	10207	White	0	-2.752442362	59.4	0	3.130094105	66.8	1	floormate	2	1
C	B	2	2	C_2_2	10103	F	White	1	28.29089122	67.4	1/12/2016	10207	White	0	-2.752442362	59.4	0	3.130094105	66.8	1	floormate	3	1
C	B	2	2	C_2_2	10103	F	White	1	27.04164413	64.8	4/12/2016	10207	White	0	-2.752442362	59.4	0	3.130094105	66.8	1	floormate	4	1
A	A	8	8	A_8_8	10104	F	White	1	25.07265878	67.6	9/23/2015	10208	White	0	-2.367409069	56.5	0	0.072658785	67.6	1	floormate	1	1
A	A	8	8	A_8_8	10104	F	White	1	25.09215547	67.9	11/17/2015	10208	White	0	-2.367409069	56.5	0	0.072658785	67.6	1	floormate	2	1
A	A	8	8	A_8_8	10104	F	White	1	25.4083275	69.3	1/13/2016	10208	White	0	-2.367409069	56.5	0	0.072658785	67.6	1	floormate	3	1
A	A	8	8	A_8_8	10104	F	White	1	25.49709241	69.5	4/13/2016	10208	White	0	-2.367409069	56.5	0	0.072658785	67.6	1	floormate	4	1
A	A	4	4	A_4_4	10105	F	NonWhite	1	35.16351972	94	9/9/2015	10001	White	0	2.185235221	68.9	1	10.16351972	94	1	floormate	1	1
A	A	4	4	A_4_4	10105	F	NonWhite	1	36.24142012	95.7	11/17/2015	10001	White	0	2.185235221	68.9	1	10.16351972	94	1	floormate	2	1
A	A	4	4	A_4_4	10105	F	NonWhite	1	36.27928994	95.8	1/14/2016	10001	White	0	2.185235221	68.9	1	10.16351972	94	1	floormate	3	1
A	A	4	4	A_4_4	10105	F	NonWhite	1	36.35502959	96	4/25/2016	10001	White	0	2.185235221	68.9	1	10.16351972	94	1	floormate	4	1
A	A	9	2	A_9_2	10106	M	NonWhite	0	18.47621607	53.9	9/15/2015	10002	White	0	2.369486166	101	1	-6.523783929	53.9	0	floormate	1	1
A	A	9	2	A_9_2	10106	M	NonWhite	0	19.64207394	57.1	11/19/2015	10002	White	0	2.369486166	101	1	-6.523783929	53.9	0	floormate	2	1
A	A	9	2	A_9_2	10106	M	NonWhite	0	18.57605086	54.35	2/8/2016	10002	White	0	2.369486166	101	1	-6.523783929	53.9	0	floormate	3	1
A	A	9	2	A_9_2	10106	M	NonWhite	0	19.9049436	58	4/25/2016	10002	White	0	2.369486166	101	1	-6.523783929	53.9	0	floormate	4	1
A	A	2	4	A_2_4	10107	F	White	0	24.12009747	70.2	9/10/2015	10003	NonWhite	0	1.522271788	70.9	1	-0.87990253	70.2	0	floormate	1	1
A	A	2	4	A_2_4	10107	F	White	0	23.45208617	69.3	11/17/2015	10003	NonWhite	0	1.522271788	70.9	1	-0.87990253	70.2	0	floormate	2	1
A	A	2	4	A_2_4	10107	F	White	0	23.82804501	69.35	1/12/2016	10003	NonWhite	0	1.522271788	70.9	1	-0.87990253	70.2	0	floormate	3	1
A	A	2	4	A_2_4	10107	F	White	0	24.74644257	72.7	4/24/2016	10003	NonWhite	0	1.522271788	70.9	1	-0.87990253	70.2	0	floormate	4	1
A	A	2	5	A_2_5	10108	F	NonWhite	0	22.18611861	54.2	9/9/2015	10004	NonWhite	1	4.539617291	76	1	-2.813881388	54.2	0	floormate	1	1
A	A	2	5	A_2_5	10108	F	NonWhite	0	22.42354497	54.5	11/17/2015	10004	NonWhite	1	4.539617291	76	1	-2.813881388	54.2	0	floormate	2	1
A	A	2	5	A_2_5	10108	F	NonWhite	0	21.89202713	53.55	1/14/2016	10004	NonWhite	1	4.539617291	76	1	-2.813881388	54.2	0	floormate	3	1
A	A	4	3	A_4_3	10109	F	White	0	22.12973973	67	9/9/2015	10005	NonWhite	0	-3.159847008	59.1	0	-2.870260272	67	0	floormate	1	1
A	A	4	3	A_4_3	10109	F	White	0	22.17514468	68.3	12/2/2015	10005	NonWhite	0	-3.159847008	59.1	0	-2.870260272	67	0	floormate	2	1
A	A	4	3	A_4_3	10109	F	White	0	22.03318698	68.25	1/25/2016	10005	NonWhite	0	-3.159847008	59.1	0	-2.870260272	67	0	floormate	3	1
A	A	5	2	A_5_2	10110	F	White	0	26.49167362	71.6	9/9/2015	10006	NonWhite	1	13.60508792	111.7	1	1.491673623	71.6	1	floormate	1	1
A	A	5	2	A_5_2	10110	F	White	0	26.6209704	72.3	11/16/2015	10006	NonWhite	1	13.60508792	111.7	1	1.491673623	71.6	1	floormate	2	1
A	A	5	2	A_5_2	10110	F	White	0	26.8277795	72.2	1/20/2016	10006	NonWhite	1	13.60508792	111.7	1	1.491673623	71.6	1	floormate	3	1
A	A	5	2	A_5_2	10110	F	White	0	27.61097722	73	4/13/2016	10006	NonWhite	1	13.60508792	111.7	1	1.491673623	71.6	1	floormate	4	1
C	B	2	1	C_2_1	10111	M	NonWhite	0	27.16083823	84.9	8/19/2015	10007	White	0	-1.215079448	74.6	0	2.16083823	84.9	1	floormate	1	1
C	B	2	1	C_2_1	10111	M	NonWhite	0	26.28471284	83	11/19/2015	10007	White	0	-1.215079448	74.6	0	2.16083823	84.9	1	floormate	2	1
C	B	2	1	C_2_1	10111	M	NonWhite	0	26.43123209	82.9	4/14/2016	10007	White	0	-1.215079448	74.6	0	2.16083823	84.9	1	floormate	4	1
C	B	2	1	C_2_1	10112	F	NonWhite	0	21.90839259	54.9	8/17/2015	10008	White	0	-3.944887249	63.6	0	-3.09160741	54.9	0	floormate	1	1
C	B	2	1	C_2_1	10112	F	NonWhite	0	24.15676776	60	11/19/2015	10008	White	0	-3.944887249	63.6	0	-3.09160741	54.9	0	floormate	2	1
C	B	2	1	C_2_1	10112	F	NonWhite	0	24.47434987	60.25	2/5/2016	10008	White	0	-3.944887249	63.6	0	-3.09160741	54.9	0	floormate	3	1
C	B	2	1	C_2_1	10112	F	NonWhite	0	23.87514317	58.7	4/19/2016	10008	White	0	-3.944887249	63.6	0	-3.09160741	54.9	0	floormate	4	1
C	B	2	2	C_2_2	10113	M	White	0	17.43180366	62.4	8/17/2015	10009	NonWhite	1	-5.978816654	65.1	0	-7.568196345	62.4	0	floormate	1	1
C	B	2	2	C_2_2	10113	M	White	0	18.80436205	67.1	11/19/2015	10009	NonWhite	1	-5.978816654	65.1	0	-7.568196345	62.4	0	floormate	2	1
C	B	2	2	C_2_2	10113	M	White	0	18.77703894	67.5	1/12/2016	10009	NonWhite	1	-5.978816654	65.1	0	-7.568196345	62.4	0	floormate	3	1
C	B	2	2	C_2_2	10113	M	White	0	20.49247948	73.9	4/28/2016	10009	NonWhite	1	-5.978816654	65.1	0	-7.568196345	62.4	0	floormate	4	1
C	B	1	2	C_1_2	10114	F	White	1	18.73369089	55.1	8/17/2015	10010	White	0	-1.345083488	56.1	0	-6.266309106	55.1	0	floormate	1	1
C	B	1	2	C_1_2	10114	F	White	1	20.00615574	58.5	11/18/2015	10010	White	0	-1.345083488	56.1	0	-6.266309106	55.1	0	floormate	2	1
C	B	1	2	C_1_2	10114	F	White	1	19.94309109	57.5	1/20/2016	10010	White	0	-1.345083488	56.1	0	-6.266309106	55.1	0	floormate	3	1
C	B	1	1	C_1_1	10115	F	NonWhite	0	22.24170292	56.3	8/19/2015	10011	NonWhite	0	5.627915769	84.5	1	-2.758297084	56.3	0	floormate	1	1
C	B	1	1	C_1_1	10115	F	NonWhite	0	22.27093772	56.8	11/18/2015	10011	NonWhite	0	5.627915769	84.5	1	-2.758297084	56.3	0	floormate	2	1
C	B	1	1	C_1_1	10115	F	NonWhite	0	22.47648994	57.9	1/12/2016	10011	NonWhite	0	5.627915769	84.5	1	-2.758297084	56.3	0	floormate	3	1
C	B	1	1	C_1_1	10115	F	NonWhite	0	23.19585158	60.5	4/14/2016	10011	NonWhite	0	5.627915769	84.5	1	-2.758297084	56.3	0	floormate	4	1
C	B	3	1	C_3_1	10116	F	NonWhite	0	19.810831	52.7	8/19/2015	10012	White	1	0.974016445	70.8	1	-5.189169001	52.7	0	floormate	1	1
C	B	3	1	C_3_1	10116	F	NonWhite	0	20.30043909	54.8	11/23/2015	10012	White	1	0.974016445	70.8	1	-5.189169001	52.7	0	floormate	2	1
C	B	3	1	C_3_1	10116	F	NonWhite	0	19.98391465	52.9	1/12/2016	10012	White	1	0.974016445	70.8	1	-5.189169001	52.7	0	floormate	3	1
C	B	3	1	C_3_1	10116	F	NonWhite	0	20.63784861	54.9	4/19/2016	10012	White	1	0.974016445	70.8	1	-5.189169001	52.7	0	floormate	4	1
C	B	3	2	C_3_2	10117	F	NonWhite	1	20.37379171	49.9	9/3/2015	10013	NonWhite	0	-2.264231422	59.3	0	-4.62620829	49.9	0	floormate	1	1
C	B	3	2	C_3_2	10117	F	NonWhite	1	19.58575323	48.4	11/30/2015	10013	NonWhite	0	-2.264231422	59.3	0	-4.62620829	49.9	0	floormate	2	1
C	B	3	2	C_3_2	10117	F	NonWhite	1	20.28832867	50.2	1/25/2016	10013	NonWhite	0	-2.264231422	59.3	0	-4.62620829	49.9	0	floormate	3	1
C	B	3	2	C_3_2	10117	F	NonWhite	1	19.96549929	48.9	4/14/2016	10013	NonWhite	0	-2.264231422	59.3	0	-4.62620829	49.9	0	floormate	4	1
C	B	1	2	C_1_2	10118	M	NonWhite	1	24.93372049	79	8/19/2015	10014	White	1	-1.100400936	80.3	0	-0.06627951	79	0	floormate	1	1
C	B	1	2	C_1_2	10118	M	NonWhite	1	24.04542485	76.7	4/14/2016	10014	White	1	-1.100400936	80.3	0	-0.06627951	79	0	floormate	4	1
C	B	1	1	C_1_1	10119	M	White	0	26.08397871	84.7	9/3/2015	10015	NonWhite	1	6.189504347	109.3	1	1.083978709	84.7	1	floormate	1	1
C	B	1	1	C_1_1	10119	M	White	0	26.56053797	87.4	11/30/2015	10015	NonWhite	1	6.189504347	109.3	1	1.083978709	84.7	1	floormate	2	1
C	B	1	1	C_1_1	10119	M	White	0	27.4411648	89.9	1/25/2016	10015	NonWhite	1	6.189504347	109.3	1	1.083978709	84.7	1	floormate	3	1
C	B	1	1	C_1_1	10119	M	White	0	27.83659283	91.7	4/24/2016	10015	NonWhite	1	6.189504347	109.3	1	1.083978709	84.7	1	floormate	4	1
A	A	4	1	A_4_1	10120	M	NonWhite	1	26.26125795	79.6	9/9/2015	10016	White	1	3.597894404	98.3	1	1.261257947	79.6	1	floormate	1	1
A	A	4	1	A_4_1	10120	M	NonWhite	1	26.06284273	80	11/19/2015	10016	White	1	3.597894404	98.3	1	1.261257947	79.6	1	floormate	2	1
A	A	4	1	A_4_1	10120	M	NonWhite	1	26.28831497	80.6	1/20/2016	10016	White	1	3.597894404	98.3	1	1.261257947	79.6	1	floormate	3	1
B	A	1	7	B_1_7	10121	F	NonWhite	0	24.13666873	69.1	9/9/2015	10017	White	0	4.137283196	86.3	1	-0.863331265	69.1	0	floormate	1	1
B	A	1	7	B_1_7	10121	F	NonWhite	0	24.44328998	69.4	11/17/2015	10017	White	0	4.137283196	86.3	1	-0.863331265	69.1	0	floormate	2	1
B	A	1	7	B_1_7	10121	F	NonWhite	0	23.45351451	68.1	1/14/2016	10017	White	0	4.137283196	86.3	1	-0.863331265	69.1	0	floormate	3	1
B	A	1	5	B_1_5	10122	F	NonWhite	0	30.27464487	77.6	9/9/2015	10018	White	0	6.40628442	85.4	1	5.274644868	77.6	1	floormate	1	1
B	A	1	5	B_1_5	10122	F	NonWhite	0	30.62338561	78.2	11/17/2015	10018	White	0	6.40628442	85.4	1	5.274644868	77.6	1	floormate	2	1
B	A	1	5	B_1_5	10122	F	NonWhite	0	31.01732186	80.4	1/14/2016	10018	White	0	6.40628442	85.4	1	5.274644868	77.6	1	floormate	3	1
B	A	1	5	B_1_5	10122	F	NonWhite	0	31.55742448	81.8	4/20/2016	10018	White	0	6.40628442	85.4	1	5.274644868	77.6	1	floormate	4	1
B	A	2	2	B_2_2	10123	M	NonWhite	0	34.34572569	102.2	10/20/2015	10019	NonWhite	0	-1.472388206	69.2	0	9.345725688	102.2	1	floormate	1	1
B	A	2	2	B_2_2	10123	M	NonWhite	0	35.48061134	104.6	11/30/2015	10019	NonWhite	0	-1.472388206	69.2	0	9.345725688	102.2	1	floormate	2	1
B	A	2	2	B_2_2	10123	M	NonWhite	0	36.6053547	106.6	1/20/2016	10019	NonWhite	0	-1.472388206	69.2	0	9.345725688	102.2	1	floormate	3	1
B	A	1	3	B_1_3	10124	F	White	0	19.81767035	56	10/21/2015	10020	White	0	2.606647279	76.9	1	-5.182329645	56	0	floormate	1	1
B	A	1	3	B_1_3	10124	F	White	0	18.72251005	53.6	1/14/2016	10020	White	0	2.606647279	76.9	1	-5.182329645	56	0	floormate	3	1
B	A	1	8	B_1_8	10125	F	White	1	26.20657024	73	9/9/2015	10021	White	0	-4.989757469	53.1	0	1.206570238	73	1	floormate	1	1
B	A	1	8	B_1_8	10125	F	White	1	26.71689156	74.6	11/17/2015	10021	White	0	-4.989757469	53.1	0	1.206570238	73	1	floormate	2	1
B	A	1	8	B_1_8	10125	F	White	1	26.7052545	74.3	1/14/2016	10021	White	0	-4.989757469	53.1	0	1.206570238	73	1	floormate	3	1
B	A	1	8	B_1_8	10125	F	White	1	26.79768399	74.2	4/20/2016	10021	White	0	-4.989757469	53.1	0	1.206570238	73	1	floormate	4	1
B	A	2	4	B_2_4	10126	F	White	0	22.46879151	54.4	9/11/2015	10022	White	0	4.098250102	83.6	1	-2.531208491	54.4	0	floormate	1	1
B	A	2	4	B_2_4	10126	F	White	0	23.5839705	57.1	11/30/2015	10022	White	0	4.098250102	83.6	1	-2.531208491	54.4	0	floormate	2	1
B	A	2	4	B_2_4	10126	F	White	0	23.61979934	57.15	1/21/2016	10022	White	0	4.098250102	83.6	1	-2.531208491	54.4	0	floormate	3	1
B	A	2	4	B_2_4	10126	F	White	0	24.62125006	59	4/21/2016	10022	White	0	4.098250102	83.6	1	-2.531208491	54.4	0	floormate	4	1
A	A	8	9	A_8_9	10127	F	White	0	24.9842967	63.8	9/10/2015	10023	White	0	-4.668534007	58	0	-0.015703296	63.8	0	floormate	1	1
A	A	8	9	A_8_9	10127	F	White	0	25.89010537	65.7	11/17/2015	10023	White	0	-4.668534007	58	0	-0.015703296	63.8	0	floormate	2	1
A	A	8	9	A_8_9	10127	F	White	0	26.07076973	66.2	1/14/2016	10023	White	0	-4.668534007	58	0	-0.015703296	63.8	0	floormate	3	1
A	A	8	9	A_8_9	10127	F	White	0	25.65968886	66.1	4/21/2016	10023	White	0	-4.668534007	58	0	-0.015703296	63.8	0	floormate	4	1
B	A	1	6	B_1_6	10128	F	NonWhite	1	21.72513299	55.2	9/9/2015	10024	NonWhite	1	-6.759224726	49.3	0	-3.274867012	55.2	0	floormate	1	1
B	A	1	6	B_1_6	10128	F	NonWhite	1	21.9256574	55.5	11/17/2015	10024	NonWhite	1	-6.759224726	49.3	0	-3.274867012	55.2	0	floormate	2	1
B	A	1	6	B_1_6	10128	F	NonWhite	1	20.91175035	53.1	1/14/2016	10024	NonWhite	1	-6.759224726	49.3	0	-3.274867012	55.2	0	floormate	3	1
B	A	1	6	B_1_6	10128	F	NonWhite	1	22.00373673	56.4	4/21/2016	10024	NonWhite	1	-6.759224726	49.3	0	-3.274867012	55.2	0	floormate	4	1
A	A	2	2	A_2_2	10129	F	NonWhite	0	24.710739	66.3	9/9/2015	10025	White	0	-1.373976676	67	0	-0.289261004	66.3	0	floormate	1	1
A	A	2	2	A_2_2	10129	F	NonWhite	0	24.48647854	66.1	1/13/2016	10025	White	0	-1.373976676	67	0	-0.289261004	66.3	0	floormate	3	1
A	A	2	2	A_2_2	10129	F	NonWhite	0	25.3252158	67.7	4/23/2016	10025	White	0	-1.373976676	67	0	-0.289261004	66.3	0	floormate	4	1
B	A	1	1	B_1_1	10130	F	White	0	25.41927804	72.6	10/21/2015	10026	White	0	-3.550396163	63.9	0	0.419278036	72.6	1	floormate	1	1
B	A	1	1	B_1_1	10130	F	White	0	25.15570934	72.7	11/17/2015	10026	White	0	-3.550396163	63.9	0	0.419278036	72.6	1	floormate	2	1
B	A	1	1	B_1_1	10130	F	White	0	25.06664603	72.4	1/26/2016	10026	White	0	-3.550396163	63.9	0	0.419278036	72.6	1	floormate	3	1
B	A	1	1	B_1_1	10130	F	White	0	25.53175863	73.7	4/20/2016	10026	White	0	-3.550396163	63.9	0	0.419278036	72.6	1	floormate	4	1
E	B	2	2	E_2_2	10131	F	White	0	24.16192957	61.7	8/19/2015	10027	NonWhite	1	-3.247582704	55.2	0	-0.838070429	61.7	0	floormate	1	1
E	B	2	2	E_2_2	10131	F	White	0	23.9453125	61.3	11/18/2015	10027	NonWhite	1	-3.247582704	55.2	0	-0.838070429	61.7	0	floormate	2	1
E	B	2	2	E_2_2	10131	F	White	0	24.13171772	61.7	1/12/2016	10027	NonWhite	1	-3.247582704	55.2	0	-0.838070429	61.7	0	floormate	3	1
E	B	2	2	E_2_2	10131	F	White	0	23.42737456	60.5	4/12/2016	10027	NonWhite	1	-3.247582704	55.2	0	-0.838070429	61.7	0	floormate	4	1
A	A	8	3	A_8_3	10132	F	White	1	21.32909681	63.1	9/10/2015	10028	White	0	-3.066071118	70.2	0	-3.670903191	63.1	0	floormate	1	1
A	A	8	3	A_8_3	10132	F	White	1	21.3991189	62.5	11/30/2015	10028	White	0	-3.066071118	70.2	0	-3.670903191	63.1	0	floormate	2	1
A	A	8	3	A_8_3	10132	F	White	1	21.01265987	62.2	1/13/2016	10028	White	0	-3.066071118	70.2	0	-3.670903191	63.1	0	floormate	3	1
A	A	8	6	A_8_6	10133	F	White	0	20.30741221	58	10/25/2015	10029	NonWhite	0	-3.094900366	55.1	0	-4.692587795	58	0	floormate	1	1
A	A	8	6	A_8_6	10133	F	White	0	20.46901285	58.6	1/14/2016	10029	NonWhite	0	-3.094900366	55.1	0	-4.692587795	58	0	floormate	3	1
A	A	8	1	A_8_1	10134	M	NonWhite	0	20.09860262	57.2	9/3/2015	10030	White	1	-4.322221295	58.5	0	-4.90139738	57.2	0	floormate	1	1
A	A	8	1	A_8_1	10134	M	NonWhite	0	20.94421064	60.6	12/2/2015	10030	White	1	-4.322221295	58.5	0	-4.90139738	57.2	0	floormate	2	1
A	A	8	1	A_8_1	10134	M	NonWhite	0	20.79689526	59.75	1/12/2016	10030	White	1	-4.322221295	58.5	0	-4.90139738	57.2	0	floormate	3	1
A	A	8	1	A_8_1	10134	M	NonWhite	0	20.87508783	60.4	4/25/2016	10030	White	1	-4.322221295	58.5	0	-4.90139738	57.2	0	floormate	4	1
B	A	2	3	B_2_3	10135	F	NonWhite	1	22.27358237	51.8	9/9/2015	10031	NonWhite	1	-2.779925807	55.4	0	-2.72641763	51.8	0	floormate	1	1
B	A	2	3	B_2_3	10135	F	NonWhite	1	22.31046305	52.5	11/30/2015	10031	NonWhite	1	-2.779925807	55.4	0	-2.72641763	51.8	0	floormate	2	1
B	A	2	3	B_2_3	10135	F	NonWhite	1	22.46432834	53	1/20/2016	10031	NonWhite	1	-2.779925807	55.4	0	-2.72641763	51.8	0	floormate	3	1
B	A	2	1	B_2_1	10136	F	NonWhite	0	24.20811	68	10/20/2015	10032	NonWhite	0	-2.32214825	56.9	0	-0.791889998	68	0	floormate	1	1
B	A	2	1	B_2_1	10136	F	NonWhite	0	24.91937434	70.5	1/20/2016	10032	NonWhite	0	-2.32214825	56.9	0	-0.791889998	68	0	floormate	3	1
B	A	2	1	B_2_1	10136	F	NonWhite	0	23.77409328	67.5	4/13/2016	10032	NonWhite	0	-2.32214825	56.9	0	-0.791889998	68	0	floormate	4	1
B	A	2	1	B_2_1	10137	M	NonWhite	0	24.02937139	69.2	10/20/2015	10033	NonWhite	1	7.541768768	91.3	1	-0.970628608	69.2	0	floormate	1	1
B	A	2	1	B_2_1	10137	M	NonWhite	0	24.24997428	70	11/30/2015	10033	NonWhite	1	7.541768768	91.3	1	-0.970628608	69.2	0	floormate	2	1
B	A	2	1	B_2_1	10137	M	NonWhite	0	24.16646261	69.8	1/20/2016	10033	NonWhite	1	7.541768768	91.3	1	-0.970628608	69.2	0	floormate	3	1
B	A	2	1	B_2_1	10137	M	NonWhite	0	24.62999114	71.6	4/26/2016	10033	NonWhite	1	7.541768768	91.3	1	-0.970628608	69.2	0	floormate	4	1
B	A	2	2	B_2_2	10138	F	NonWhite	0	19.56438384	52.3	10/20/2015	10034	NonWhite	0	-3.303360174	58	0	-5.435616157	52.3	0	floormate	1	1
B	A	2	2	B_2_2	10138	F	NonWhite	0	20.07523719	53.6	11/30/2015	10034	NonWhite	0	-3.303360174	58	0	-5.435616157	52.3	0	floormate	2	1
B	A	2	2	B_2_2	10138	F	NonWhite	0	20.25011133	54.1	1/20/2016	10034	NonWhite	0	-3.303360174	58	0	-5.435616157	52.3	0	floormate	3	1
B	A	2	2	B_2_2	10138	F	NonWhite	0	20.2263499	54.6	4/21/2016	10034	NonWhite	0	-3.303360174	58	0	-5.435616157	52.3	0	floormate	4	1
A	A	10	1	A_10_1	10139	F	White	0	23.6132769	42.4	9/8/2015	10035	White	0	3.355387524	73.5	1	-1.386723101	42.4	0	floormate	1	1
A	A	10	1	A_10_1	10139	F	White	0	24.30334113	43.9	11/17/2015	10035	White	0	3.355387524	73.5	1	-1.386723101	42.4	0	floormate	2	1
A	A	10	1	A_10_1	10139	F	White	0	24.06233142	43.4	4/25/2016	10035	White	0	3.355387524	73.5	1	-1.386723101	42.4	0	floormate	4	1
A	A	10	2	A_10_2	10140	F	NonWhite	0	21.8604935	63.4	9/8/2015	10036	NonWhite	0	3.130489259	83.9	1	-3.139506498	63.4	0	floormate	1	1
A	A	10	2	A_10_2	10140	F	NonWhite	0	22.73027838	66	11/19/2015	10036	NonWhite	0	3.130489259	83.9	1	-3.139506498	63.4	0	floormate	2	1
A	A	10	2	A_10_2	10140	F	NonWhite	0	21.3583064	62.6	1/13/2016	10036	NonWhite	0	3.130489259	83.9	1	-3.139506498	63.4	0	floormate	3	1
A	A	10	2	A_10_2	10140	F	NonWhite	0	21.90373175	64.8	4/21/2016	10036	NonWhite	0	3.130489259	83.9	1	-3.139506498	63.4	0	floormate	4	1
A	A	8	1	A_8_1	10141	F	White	0	21.73572498	62.3	9/3/2015	10037	NonWhite	0	-1.023985702	59.4	0	-3.264275016	62.3	0	floormate	1	1
A	A	8	1	A_8_1	10141	F	White	0	23.97710817	68.4	5/2/2016	10037	NonWhite	0	-1.023985702	59.4	0	-3.264275016	62.3	0	floormate	4	1
A	A	8	2	A_8_2	10142	F	White	0	19.55950033	47.6	9/10/2015	10038	NonWhite	1	-1.003405655	59.3	0	-5.440499671	47.6	0	floormate	1	1
A	A	8	2	A_8_2	10142	F	White	0	20.00985596	49.7	11/16/2015	10038	NonWhite	1	-1.003405655	59.3	0	-5.440499671	47.6	0	floormate	2	1
A	A	8	2	A_8_2	10142	F	White	0	19.9166939	49.5	1/13/2016	10038	NonWhite	1	-1.003405655	59.3	0	-5.440499671	47.6	0	floormate	3	1
A	A	8	2	A_8_2	10143	M	NonWhite	0	27.62556177	84.7	9/3/2015	10039	NonWhite	1	-2.736088353	69.2	0	2.625561766	84.7	1	floormate	1	1
A	A	8	2	A_8_2	10143	M	NonWhite	0	27.91982027	85.7	11/30/2015	10039	NonWhite	1	-2.736088353	69.2	0	2.625561766	84.7	1	floormate	2	1
A	A	8	2	A_8_2	10143	M	NonWhite	0	27.8424715	86	1/12/2016	10039	NonWhite	1	-2.736088353	69.2	0	2.625561766	84.7	1	floormate	3	1
A	A	8	2	A_8_2	10143	M	NonWhite	0	29.21616736	90.5	4/20/2016	10039	NonWhite	1	-2.736088353	69.2	0	2.625561766	84.7	1	floormate	4	1
E	B	3	2	E_3_2	10144	F	White	0	21.06589023	57.7	8/17/2015	10040	White	0	-8.3755553	45.7	0	-3.934109765	57.7	0	floormate	1	1
E	B	3	2	E_3_2	10144	F	White	0	22.76379561	62.2	12/1/2015	10040	White	0	-8.3755553	45.7	0	-3.934109765	57.7	0	floormate	2	1
E	B	3	2	E_3_2	10144	F	White	0	22.29669518	60.85	1/14/2016	10040	White	0	-8.3755553	45.7	0	-3.934109765	57.7	0	floormate	3	1
E	B	3	2	E_3_2	10144	F	White	0	22.96277161	63.2	4/12/2016	10040	White	0	-8.3755553	45.7	0	-3.934109765	57.7	0	floormate	4	1
B	A	1	2	B_1_2	10145	F	White	0	18.78881373	47.5	10/21/2015	10041	White	0	-1.398287968	62.4	0	-6.211186266	47.5	0	floormate	1	1
B	A	1	2	B_1_2	10145	F	White	0	18.69053172	46.6	11/17/2015	10041	White	0	-1.398287968	62.4	0	-6.211186266	47.5	0	floormate	2	1
B	A	1	2	B_1_2	10145	F	White	0	19.71111384	49.55	1/14/2016	10041	White	0	-1.398287968	62.4	0	-6.211186266	47.5	0	floormate	3	1
A	A	6	3	A_6_3	10146	F	NonWhite	0	35.19500552	96.4	9/9/2015	10042	White	0	-2.355114154	49.2	0	10.19500552	96.4	1	floormate	1	1
A	A	6	3	A_6_3	10146	F	NonWhite	0	36.97846273	99.7	11/20/2015	10042	White	0	-2.355114154	49.2	0	10.19500552	96.4	1	floormate	2	1
A	A	6	3	A_6_3	10146	F	NonWhite	0	36.91094459	101.1	1/15/2016	10042	White	0	-2.355114154	49.2	0	10.19500552	96.4	1	floormate	3	1
A	A	6	3	A_6_3	10146	F	NonWhite	0	37.5059988	104.1	4/26/2016	10042	White	0	-2.355114154	49.2	0	10.19500552	96.4	1	floormate	4	1
A	A	8	5	A_8_5	10147	F	White	0	18.15047039	54.7	9/10/2015	10043	White	0	-5.91653535	60.6	0	-6.849529614	54.7	0	floormate	1	1
A	A	8	5	A_8_5	10147	F	White	0	18.93546163	57	11/16/2015	10043	White	0	-5.91653535	60.6	0	-6.849529614	54.7	0	floormate	2	1
A	A	8	5	A_8_5	10147	F	White	0	19.31237262	57.8	1/14/2016	10043	White	0	-5.91653535	60.6	0	-6.849529614	54.7	0	floormate	3	1
A	A	8	5	A_8_5	10147	F	White	0	19.36732304	58.3	4/25/2016	10043	White	0	-5.91653535	60.6	0	-6.849529614	54.7	0	floormate	4	1
A	A	8	7	A_8_7	10148	F	White	0	29.04615385	76.7	9/11/2015	10044	NonWhite	1	-3.510460961	52.7	0	4.046153846	76.7	1	floormate	1	1
A	A	8	7	A_8_7	10148	F	White	0	29.48725451	77.1	11/19/2015	10044	NonWhite	1	-3.510460961	52.7	0	4.046153846	76.7	1	floormate	2	1
A	A	8	7	A_8_7	10148	F	White	0	29.98991974	78.9	1/14/2016	10044	NonWhite	1	-3.510460961	52.7	0	4.046153846	76.7	1	floormate	3	1
A	A	8	7	A_8_7	10148	F	White	0	28.98522942	75.6	4/21/2016	10044	NonWhite	1	-3.510460961	52.7	0	4.046153846	76.7	1	floormate	4	1
A	A	6	2	A_6_2	10149	F	White	1	28.7324924	85.2	9/11/2015	10045	NonWhite	1	-0.691556393	58.1	0	3.732492402	85.2	1	floormate	1	1
A	A	6	2	A_6_2	10149	F	White	1	29.03599484	86	11/16/2015	10045	NonWhite	1	-0.691556393	58.1	0	3.732492402	85.2	1	floormate	2	1
A	A	6	2	A_6_2	10149	F	White	1	30.08082642	89.25	1/15/2016	10045	NonWhite	1	-0.691556393	58.1	0	3.732492402	85.2	1	floormate	3	1
A	A	7	9	A_7_9	10150	F	NonWhite	0	25.13480791	75.4	9/10/2015	10046	White	1	-5.101594637	54.7	0	0.134807909	75.4	1	floormate	1	1
A	A	7	9	A_7_9	10150	F	NonWhite	0	25.75609704	77.8	11/19/2015	10046	White	1	-5.101594637	54.7	0	0.134807909	75.4	1	floormate	2	1
A	A	7	9	A_7_9	10150	F	NonWhite	0	26.32448144	79.7	1/15/2016	10046	White	1	-5.101594637	54.7	0	0.134807909	75.4	1	floormate	3	1
A	A	7	9	A_7_9	10150	F	NonWhite	0	25.83786771	79.4	4/25/2016	10046	White	1	-5.101594637	54.7	0	0.134807909	75.4	1	floormate	4	1
A	A	2	1	A_2_1	10151	F	NonWhite	1	25.0443978	62.6	9/23/2015	10047	NonWhite	1	-4.189310422	57.9	0	0.044397796	62.6	1	floormate	1	1
A	A	2	1	A_2_1	10151	F	NonWhite	1	26.11117917	63.3	11/17/2015	10047	NonWhite	1	-4.189310422	57.9	0	0.044397796	62.6	1	floormate	2	1
A	A	2	1	A_2_1	10151	F	NonWhite	1	26.46434694	64.9	1/13/2016	10047	NonWhite	1	-4.189310422	57.9	0	0.044397796	62.6	1	floormate	3	1
A	A	2	1	A_2_1	10151	F	NonWhite	1	26.67519178	65	4/26/2016	10047	NonWhite	1	-4.189310422	57.9	0	0.044397796	62.6	1	floormate	4	1
A	A	5	1	A_5_1	10152	F	NonWhite	0	20.79149062	54.7	9/9/2015	10048	NonWhite	1	3.299414796	72.9	1	-4.208509383	54.7	0	floormate	1	1
A	A	5	1	A_5_1	10152	F	NonWhite	0	21.18223903	57.25	1/15/2016	10048	NonWhite	1	3.299414796	72.9	1	-4.208509383	54.7	0	floormate	3	1
A	A	8	4	A_8_4	10153	M	NonWhite	0	28.21612394	87.8	9/3/2015	10049	White	0	-1.216216216	81.4	0	3.21612394	87.8	1	floormate	1	1
A	A	8	4	A_8_4	10153	M	NonWhite	0	28.3765132	87.5	11/18/2015	10049	White	0	-1.216216216	81.4	0	3.21612394	87.8	1	floormate	2	1
A	A	8	4	A_8_4	10153	M	NonWhite	0	29.05618521	89.8	1/12/2016	10049	White	0	-1.216216216	81.4	0	3.21612394	87.8	1	floormate	3	1
A	A	8	4	A_8_4	10153	M	NonWhite	0	26.2735216	81.2	4/21/2016	10049	White	0	-1.216216216	81.4	0	3.21612394	87.8	1	floormate	4	1
A	A	8	3	A_8_3	10154	M	White	1	20.06058697	70.3	9/3/2015	10050	NonWhite	0	-0.379375753	88.6	0	-4.939413032	70.3	0	floormate	1	1
A	A	8	3	A_8_3	10154	M	White	1	21.68712105	76	11/30/2015	10050	NonWhite	0	-0.379375753	88.6	0	-4.939413032	70.3	0	floormate	2	1
A	A	8	3	A_8_3	10154	M	White	1	21.26523016	75	1/12/2016	10050	NonWhite	0	-0.379375753	88.6	0	-4.939413032	70.3	0	floormate	3	1
A	A	8	3	A_8_3	10154	M	White	1	20.56926211	72.7	4/24/2016	10050	NonWhite	0	-0.379375753	88.6	0	-4.939413032	70.3	0	floormate	4	1
E	B	1	2	E_1_2	10155	M	White	0	21.4779479	71.3	8/19/2015	10051	White	1	-1.671104181	71.2	0	-3.522052099	71.3	0	floormate	1	1
E	B	1	2	E_1_2	10155	M	White	0	23.80143525	79.1	11/18/2015	10051	White	1	-1.671104181	71.2	0	-3.522052099	71.3	0	floormate	2	1
E	B	1	2	E_1_2	10155	M	White	0	22.88352854	76.3	1/12/2016	10051	White	1	-1.671104181	71.2	0	-3.522052099	71.3	0	floormate	3	1
E	B	1	1	E_1_1	10156	M	NonWhite	0	23.39606642	79.9	8/20/2015	10052	NonWhite	0	7.887441287	108.1	1	-1.603933584	79.9	0	floormate	1	1
E	B	1	1	E_1_1	10156	M	NonWhite	0	23.92379879	82.5	12/1/2015	10052	NonWhite	0	7.887441287	108.1	1	-1.603933584	79.9	0	floormate	2	1
E	B	1	1	E_1_1	10156	M	NonWhite	0	23.95909423	82	1/12/2016	10052	NonWhite	0	7.887441287	108.1	1	-1.603933584	79.9	0	floormate	3	1
E	B	1	1	E_1_1	10156	M	NonWhite	0	23.98077402	83.5	4/12/2016	10052	NonWhite	0	7.887441287	108.1	1	-1.603933584	79.9	0	floormate	4	1
A	A	4	1	A_4_1	10157	F	White	0	19.02337884	53.5	9/9/2015	10053	NonWhite	0	1.475025883	67.1	1	-5.976621156	53.5	0	floormate	1	1
A	A	4	1	A_4_1	10157	F	White	0	19.32882185	54.1	12/2/2015	10053	NonWhite	0	1.475025883	67.1	1	-5.976621156	53.5	0	floormate	2	1
A	A	4	1	A_4_1	10157	F	White	0	18.9732325	53.2	1/25/2016	10053	NonWhite	0	1.475025883	67.1	1	-5.976621156	53.5	0	floormate	3	1
A	A	4	1	A_4_1	10157	F	White	0	19.22639649	54.2	4/25/2016	10053	NonWhite	0	1.475025883	67.1	1	-5.976621156	53.5	0	floormate	4	1
A	A	4	7	A_4_7	10158	F	White	0	22.43482664	59.9	9/9/2015	10054	NonWhite	0	-6.955734698	43.8	0	-2.565173359	59.9	0	floormate	1	1
A	A	4	7	A_4_7	10158	F	White	0	22.62209565	60.4	4/21/2016	10054	NonWhite	0	-6.955734698	43.8	0	-2.565173359	59.9	0	floormate	4	1
A	A	3	3	A_3_3	10159	F	NonWhite	1	25.91288328	62.9	9/9/2015	10055	NonWhite	1	2.929646498	76.5	1	0.912883276	62.9	1	floormate	1	1
A	A	3	3	A_3_3	10159	F	NonWhite	1	27.21485472	66.4	11/19/2015	10055	NonWhite	1	2.929646498	76.5	1	0.912883276	62.9	1	floormate	2	1
A	A	3	3	A_3_3	10159	F	NonWhite	1	28.40920553	68.65	1/20/2016	10055	NonWhite	1	2.929646498	76.5	1	0.912883276	62.9	1	floormate	3	1
A	A	3	3	A_3_3	10159	F	NonWhite	1	28.37510987	68.7	4/13/2016	10055	NonWhite	1	2.929646498	76.5	1	0.912883276	62.9	1	floormate	4	1
A	A	6	2	A_6_2	10160	M	NonWhite	1	23.53876998	72.5	9/11/2015	10056	White	0	-1.478737813	81.9	0	-1.461230022	72.5	0	floormate	1	1
A	A	6	2	A_6_2	10160	M	NonWhite	1	22.86973741	70.6	11/16/2015	10056	White	0	-1.478737813	81.9	0	-1.461230022	72.5	0	floormate	2	1
A	A	6	2	A_6_2	10160	M	NonWhite	1	23.03001568	71.5	4/25/2016	10056	White	0	-1.478737813	81.9	0	-1.461230022	72.5	0	floormate	4	1
A	A	9	1	A_9_1	10161	M	White	0	23.64442275	86.8	9/8/2015	10057	White	0	-1.981762782	63.2	0	-1.355577251	86.8	0	floormate	1	1
A	A	9	1	A_9_1	10161	M	White	0	25.36980859	94.5	11/19/2015	10057	White	0	-1.981762782	63.2	0	-1.355577251	86.8	0	floormate	2	1
A	A	9	1	A_9_1	10161	M	White	0	26.7864718	98.9	1/14/2016	10057	White	0	-1.981762782	63.2	0	-1.355577251	86.8	0	floormate	3	1
A	A	7	8	A_7_8	10162	F	White	0	21.30064321	57.5	9/3/2015	10058	White	0	-2.861631895	53.6	0	-3.699356795	57.5	0	floormate	1	1
A	A	7	8	A_7_8	10162	F	White	0	21.22177653	56.8	11/30/2015	10058	White	0	-2.861631895	53.6	0	-3.699356795	57.5	0	floormate	2	1
A	A	7	8	A_7_8	10162	F	White	0	21.87030145	58.5	1/12/2016	10058	White	0	-2.861631895	53.6	0	-3.699356795	57.5	0	floormate	3	1
A	A	7	2	A_7_2	10163	F	White	0	23.61296262	63.2	9/3/2015	10059	White	1	3.262300881	71.9	1	-1.38703738	63.2	0	floormate	1	1
A	A	7	2	A_7_2	10163	F	White	0	24.06676519	64.1	11/30/2015	10059	White	1	3.262300881	71.9	1	-1.38703738	63.2	0	floormate	2	1
A	A	7	2	A_7_2	10163	F	White	0	24.07713499	65.55	1/12/2016	10059	White	1	3.262300881	71.9	1	-1.38703738	63.2	0	floormate	3	1
A	A	7	2	A_7_2	10163	F	White	0	25.77997501	69	4/21/2016	10059	White	1	3.262300881	71.9	1	-1.38703738	63.2	0	floormate	4	1
A	A	4	3	A_4_3	10164	M	NonWhite	1	22.59633684	63.7	9/9/2015	10060	NonWhite	1	2.081039143	85.9	1	-2.403663161	63.7	0	floormate	1	1
A	A	4	3	A_4_3	10164	M	NonWhite	1	23.61271789	67.6	11/19/2015	10060	NonWhite	1	2.081039143	85.9	1	-2.403663161	63.7	0	floormate	2	1
A	A	4	3	A_4_3	10164	M	NonWhite	1	23.76707421	67.4	1/20/2016	10060	NonWhite	1	2.081039143	85.9	1	-2.403663161	63.7	0	floormate	3	1
A	A	8	10	A_8_10	10165	F	NonWhite	0	25.13164693	66.2	9/10/2015	10061	NonWhite	0	-4.246564324	50.7	0	0.131646931	66.2	1	floormate	1	1
A	A	8	10	A_8_10	10165	F	NonWhite	0	26.11289589	68.7	11/17/2015	10061	NonWhite	0	-4.246564324	50.7	0	0.131646931	66.2	1	floormate	2	1
A	A	8	10	A_8_10	10165	F	NonWhite	0	26.38974319	69.3	1/15/2016	10061	NonWhite	0	-4.246564324	50.7	0	0.131646931	66.2	1	floormate	3	1
A	A	8	10	A_8_10	10165	F	NonWhite	0	26.93816229	70	4/13/2016	10061	NonWhite	0	-4.246564324	50.7	0	0.131646931	66.2	1	floormate	4	1
A	A	8	4	A_8_4	10166	F	White	0	20.93925074	56.8	9/10/2015	10062	NonWhite	0	-3.087029652	61.7	0	-4.060749264	56.8	0	floormate	1	1
A	A	8	4	A_8_4	10166	F	White	0	21.90181895	59.7	11/16/2015	10062	NonWhite	0	-3.087029652	61.7	0	-4.060749264	56.8	0	floormate	2	1
A	A	8	4	A_8_4	10166	F	White	0	22.19894314	60.4	1/13/2016	10062	NonWhite	0	-3.087029652	61.7	0	-4.060749264	56.8	0	floormate	3	1
A	A	8	4	A_8_4	10166	F	White	0	23.09660849	62.5	4/25/2016	10062	NonWhite	0	-3.087029652	61.7	0	-4.060749264	56.8	0	floormate	4	1
E	B	3	1	E_3_1	10167	F	White	0	22.90914215	70.4	8/17/2015	10063	White	0	0.320043878	68.6	1	-2.090857853	70.4	0	floormate	1	1
E	B	3	1	E_3_1	10167	F	White	0	22.43092867	67.6	11/30/2015	10063	White	0	0.320043878	68.6	1	-2.090857853	70.4	0	floormate	2	1
E	B	3	1	E_3_1	10167	F	White	0	22.70968364	67.85	1/12/2016	10063	White	0	0.320043878	68.6	1	-2.090857853	70.4	0	floormate	3	1
A	A	7	1	A_7_1	10168	F	NonWhite	0	20.23967144	45.6	9/3/2015	10064	White	0	0.061676084	67.9	1	-4.760328557	45.6	0	floormate	1	1
A	A	7	1	A_7_1	10168	F	NonWhite	0	20.84444444	46.9	11/30/2015	10064	White	0	0.061676084	67.9	1	-4.760328557	45.6	0	floormate	2	1
A	A	7	1	A_7_1	10168	F	NonWhite	0	20.75860227	47.05	1/12/2016	10064	White	0	0.061676084	67.9	1	-4.760328557	45.6	0	floormate	3	1
A	A	7	1	A_7_1	10168	F	NonWhite	0	20.94787142	47.7	4/21/2016	10064	White	0	0.061676084	67.9	1	-4.760328557	45.6	0	floormate	4	1
A	A	7	3	A_7_3	10169	F	NonWhite	0	19.88817486	56.4	9/3/2015	10065	White	0	-1.441207076	56.6	0	-5.111825142	56.4	0	floormate	1	1
A	A	7	3	A_7_3	10169	F	NonWhite	0	21.0030601	60.2	11/30/2015	10065	White	0	-1.441207076	56.6	0	-5.111825142	56.4	0	floormate	2	1
A	A	7	3	A_7_3	10169	F	NonWhite	0	21.43745666	61.3	1/12/2016	10065	White	0	-1.441207076	56.6	0	-5.111825142	56.4	0	floormate	3	1
A	A	7	3	A_7_3	10169	F	NonWhite	0	21.08774285	60.3	4/21/2016	10065	White	0	-1.441207076	56.6	0	-5.111825142	56.4	0	floormate	4	1
A	A	7	10	A_7_10	10170	F	White	0	20.12252018	49.6	9/10/2015	10066	White	0	-3.507350002	66.5	0	-4.877479817	49.6	0	floormate	1	1
A	A	7	10	A_7_10	10170	F	White	0	20.49927114	50.4	11/19/2015	10066	White	0	-3.507350002	66.5	0	-4.877479817	49.6	0	floormate	2	1
A	A	7	10	A_7_10	10170	F	White	0	20.21455904	49.7	1/15/2016	10066	White	0	-3.507350002	66.5	0	-4.877479817	49.6	0	floormate	3	1
A	A	7	10	A_7_10	10170	F	White	0	20.23321614	50	4/25/2016	10066	White	0	-3.507350002	66.5	0	-4.877479817	49.6	0	floormate	4	1
A	A	3	4	A_3_4	10171	F	NonWhite	0	20.06693582	49.4	9/9/2015	10067	NonWhite	1	-2.636996373	58.4	0	-4.933064176	49.4	0	floormate	1	1
A	A	3	4	A_3_4	10171	F	NonWhite	0	21.45926203	53.3	12/2/2015	10067	NonWhite	1	-2.636996373	58.4	0	-4.933064176	49.4	0	floormate	2	1
A	A	3	4	A_3_4	10171	F	NonWhite	0	20.5843176	50.9	1/20/2016	10067	NonWhite	1	-2.636996373	58.4	0	-4.933064176	49.4	0	floormate	3	1
A	A	3	4	A_3_4	10171	F	NonWhite	0	20.59964727	51.1	4/20/2016	10067	NonWhite	1	-2.636996373	58.4	0	-4.933064176	49.4	0	floormate	4	1
A	A	4	2	A_4_2	10172	F	White	0	22.45680473	59.3	9/9/2015	10068	NonWhite	0	-4.004742918	56.4	0	-2.543195266	59.3	0	floormate	1	1
A	A	4	2	A_4_2	10172	F	White	0	20.82840237	55	11/30/2015	10068	NonWhite	0	-4.004742918	56.4	0	-2.543195266	59.3	0	floormate	2	1
A	A	4	2	A_4_2	10172	F	White	0	21.23322575	56	1/13/2016	10068	NonWhite	0	-4.004742918	56.4	0	-2.543195266	59.3	0	floormate	3	1
A	A	4	2	A_4_2	10172	F	White	0	22.86363416	60.3	4/25/2016	10068	NonWhite	0	-4.004742918	56.4	0	-2.543195266	59.3	0	floormate	4	1
A	A	2	6	A_2_6	10173	F	White	0	19.54335843	60.4	9/9/2015	10069	White	0	-2.868853344	61.5	0	-5.456641571	60.4	0	floormate	1	1
A	A	2	6	A_2_6	10173	F	White	0	19.44458149	60.3	11/16/2015	10069	White	0	-2.868853344	61.5	0	-5.456641571	60.4	0	floormate	2	1
A	A	2	6	A_2_6	10173	F	White	0	19.68642952	61.05	1/14/2016	10069	White	0	-2.868853344	61.5	0	-5.456641571	60.4	0	floormate	3	1
A	A	2	6	A_2_6	10173	F	White	0	20.33832645	63	4/27/2016	10069	White	0	-2.868853344	61.5	0	-5.456641571	60.4	0	floormate	4	1
A	A	6	1	A_6_1	10174	M	NonWhite	1	26.40994935	72.6	9/11/2015	10070	White	0	4.951865491	106.2	1	1.409949348	72.6	1	floormate	1	1
A	A	6	1	A_6_1	10174	M	NonWhite	1	25.19749586	69.1	11/16/2015	10070	White	0	4.951865491	106.2	1	1.409949348	72.6	1	floormate	2	1
A	A	6	1	A_6_1	10174	M	NonWhite	1	24.40727387	67.5	4/13/2016	10070	White	0	4.951865491	106.2	1	1.409949348	72.6	1	floormate	4	1
A	A	4	2	A_4_2	10175	M	NonWhite	0	21.7235655	56.1	9/9/2015	10071	NonWhite	1	-5.142579616	59.5	0	-3.276434501	56.1	0	floormate	1	1
A	A	4	2	A_4_2	10175	M	NonWhite	0	21.6309672	56	11/17/2015	10071	NonWhite	1	-5.142579616	59.5	0	-3.276434501	56.1	0	floormate	2	1
A	A	4	2	A_4_2	10175	M	NonWhite	0	21.14974286	55.3	1/20/2016	10071	NonWhite	1	-5.142579616	59.5	0	-3.276434501	56.1	0	floormate	3	1
A	A	4	2	A_4_2	10175	M	NonWhite	0	21.1010278	54.9	4/13/2016	10071	NonWhite	1	-5.142579616	59.5	0	-3.276434501	56.1	0	floormate	4	1
A	A	3	2	A_3_2	10176	F	NonWhite	0	18.63335954	48	9/9/2015	10072	NonWhite	1	7.496063188	88.9	1	-6.366640464	48	0	floormate	1	1
A	A	3	2	A_3_2	10176	F	NonWhite	0	19.6932027	50.1	11/19/2015	10072	NonWhite	1	7.496063188	88.9	1	-6.366640464	48	0	floormate	2	1
A	A	3	2	A_3_2	10176	F	NonWhite	0	20.7270282	52.4	4/11/2016	10072	NonWhite	1	7.496063188	88.9	1	-6.366640464	48	0	floormate	4	1
E	B	2	1	E_2_1	10177	F	White	0	19.93417691	64.3	8/23/2015	10073	NonWhite	0	-3.544293413	56.1	0	-5.065823086	64.3	0	floormate	1	1
E	B	2	1	E_2_1	10177	F	White	0	21.08024691	68.3	11/18/2015	10073	NonWhite	0	-3.544293413	56.1	0	-5.065823086	64.3	0	floormate	2	1
E	B	2	1	E_2_1	10177	F	White	0	21.25091692	67.9	1/12/2016	10073	NonWhite	0	-3.544293413	56.1	0	-5.065823086	64.3	0	floormate	3	1
E	B	2	1	E_2_1	10177	F	White	0	21.35831995	67.9	4/18/2016	10073	NonWhite	0	-3.544293413	56.1	0	-5.065823086	64.3	0	floormate	4	1
A	A	6	1	A_6_1	10178	F	White	1	22.00310342	67	9/11/2015	10074	White	0	-4.17833555	57.1	0	-2.996896577	67	0	floormate	1	1
A	A	6	1	A_6_1	10178	F	White	1	22.98088506	68.7	11/16/2015	10074	White	0	-4.17833555	57.1	0	-2.996896577	67	0	floormate	2	1
A	A	6	1	A_6_1	10178	F	White	1	22.49923505	68.55	1/15/2016	10074	White	0	-4.17833555	57.1	0	-2.996896577	67	0	floormate	3	1
A	A	6	1	A_6_1	10178	F	White	1	23.77088418	72.3	4/20/2016	10074	White	0	-4.17833555	57.1	0	-2.996896577	67	0	floormate	4	1
A	A	6	4	A_6_4	10179	F	NonWhite	1	22.93971738	62	9/10/2015	10075	White	0	-3.571350949	63.1	0	-2.060282617	62	0	floormate	1	1
A	A	6	4	A_6_4	10179	F	NonWhite	1	23.41218523	63.2	11/19/2015	10075	White	0	-3.571350949	63.1	0	-2.060282617	62	0	floormate	2	1
A	A	6	4	A_6_4	10179	F	NonWhite	1	23.86470599	64.5	1/13/2016	10075	White	0	-3.571350949	63.1	0	-2.060282617	62	0	floormate	3	1
A	A	6	4	A_6_4	10179	F	NonWhite	1	24.93379489	67.8	4/25/2016	10075	White	0	-3.571350949	63.1	0	-2.060282617	62	0	floormate	4	1
D	B	3	2	D_3_2	10180	F	White	1	21.19320656	58.4	8/17/2015	10076	NonWhite	1	-4.300039972	52.2	0	-3.806793439	58.4	0	floormate	1	1
D	B	3	2	D_3_2	10180	F	White	1	21.99158078	60.6	11/18/2015	10076	NonWhite	1	-4.300039972	52.2	0	-3.806793439	58.4	0	floormate	2	1
D	B	3	2	D_3_2	10180	F	White	1	21.87915704	60	1/13/2016	10076	NonWhite	1	-4.300039972	52.2	0	-3.806793439	58.4	0	floormate	3	1
D	B	3	2	D_3_2	10180	F	White	1	22.42705763	61.8	4/18/2016	10076	NonWhite	1	-4.300039972	52.2	0	-3.806793439	58.4	0	floormate	4	1
A	A	4	8	A_4_8	10181	F	White	0	20.72902819	53	9/9/2015	10077	NonWhite	1	-3.933588721	54.2	0	-4.270971812	53	0	floormate	1	1
A	A	4	8	A_4_8	10181	F	White	0	20.59728187	52.4	1/14/2016	10077	NonWhite	1	-3.933588721	54.2	0	-4.270971812	53	0	floormate	3	1
A	A	4	8	A_4_8	10181	F	White	0	21.12191245	53.6	4/21/2016	10077	NonWhite	1	-3.933588721	54.2	0	-4.270971812	53	0	floormate	4	1
A	A	4	6	A_4_6	10182	F	NonWhite	0	20.67268931	52	9/9/2015	10078	NonWhite	0	-6.152297586	55.5	0	-4.32731069	52	0	floormate	1	1
A	A	4	6	A_4_6	10182	F	NonWhite	0	20.36516059	52.2	11/30/2015	10078	NonWhite	0	-6.152297586	55.5	0	-4.32731069	52	0	floormate	2	1
A	A	4	6	A_4_6	10182	F	NonWhite	0	20.71520524	52.7	1/13/2016	10078	NonWhite	0	-6.152297586	55.5	0	-4.32731069	52	0	floormate	3	1
A	A	4	6	A_4_6	10182	F	NonWhite	0	21.17504931	53.6	4/25/2016	10078	NonWhite	0	-6.152297586	55.5	0	-4.32731069	52	0	floormate	4	1
B	A	3	2	B_3_2	10183	F	White	0	23.74364742	72.3	10/25/2015	10079	White	1	-2.484381298	65.3	0	-1.256352575	72.3	0	floormate	1	1
B	A	3	2	B_3_2	10183	F	White	0	24.65835811	73.8	1/27/2016	10079	White	1	-2.484381298	65.3	0	-1.256352575	72.3	0	floormate	3	1
A	A	7	4	A_7_4	10184	F	NonWhite	0	24.92921653	57.9	9/3/2015	10080	White	0	-5.880783194	51.8	0	-0.070783475	57.9	0	floormate	1	1
A	A	7	4	A_7_4	10184	F	NonWhite	0	25.11156468	59.4	12/2/2015	10080	White	0	-5.880783194	51.8	0	-0.070783475	57.9	0	floormate	2	1
A	A	7	4	A_7_4	10184	F	NonWhite	0	26.32443742	60.7	1/27/2016	10080	White	0	-5.880783194	51.8	0	-0.070783475	57.9	0	floormate	3	1
A	A	7	6	A_7_6	10185	F	White	0	21.13825537	58.6	9/3/2015	10081	White	1	7.537347216	73.6	1	-3.861744628	58.6	0	floormate	1	1
A	A	7	6	A_7_6	10185	F	White	0	21.78113624	60.6	11/30/2015	10081	White	1	7.537347216	73.6	1	-3.861744628	58.6	0	floormate	2	1
A	A	7	6	A_7_6	10185	F	White	0	21.41648948	59.8	1/12/2016	10081	White	1	7.537347216	73.6	1	-3.861744628	58.6	0	floormate	3	1
A	A	7	6	A_7_6	10185	F	White	0	21.52393006	60.1	4/21/2016	10081	White	1	7.537347216	73.6	1	-3.861744628	58.6	0	floormate	4	1
A	A	7	5	A_7_5	10186	F	White	0	21.82680022	63.6	9/3/2015	10082	NonWhite	1	-4.756251057	57	0	-3.173199778	63.6	0	floormate	1	1
A	A	7	5	A_7_5	10186	F	White	0	21.52701984	62.8	11/30/2015	10082	NonWhite	1	-4.756251057	57	0	-3.173199778	63.6	0	floormate	2	1
A	A	7	5	A_7_5	10186	F	White	0	21.32878683	62.55	1/12/2016	10082	NonWhite	1	-4.756251057	57	0	-3.173199778	63.6	0	floormate	3	1
A	A	7	5	A_7_5	10186	F	White	0	23.25401398	67.6	4/21/2016	10082	NonWhite	1	-4.756251057	57	0	-3.173199778	63.6	0	floormate	4	1
A	A	7	7	A_7_7	10187	F	White	0	23.40074026	63.4	9/3/2015	10083	NonWhite	0	-3.793943263	59	0	-1.599259739	63.4	0	floormate	1	1
A	A	7	7	A_7_7	10187	F	White	0	23.21402937	64.2	11/30/2015	10083	NonWhite	0	-3.793943263	59	0	-1.599259739	63.4	0	floormate	2	1
A	A	7	7	A_7_7	10187	F	White	0	22.3827431	62.05	1/12/2016	10083	NonWhite	0	-3.793943263	59	0	-1.599259739	63.4	0	floormate	3	1
A	A	7	7	A_7_7	10187	F	White	0	22.41542945	61.1	4/13/2016	10083	NonWhite	0	-3.793943263	59	0	-1.599259739	63.4	0	floormate	4	1
D	B	3	1	D_3_1	10188	F	White	0	19.3359375	49.5	8/17/2015	10084	White	0	-5.539095567	54.6	0	-5.6640625	49.5	0	floormate	1	1
D	B	3	1	D_3_1	10188	F	White	0	19.28937927	50	11/18/2015	10084	White	0	-5.539095567	54.6	0	-5.6640625	49.5	0	floormate	2	1
D	B	3	1	D_3_1	10188	F	White	0	19.96291838	50.5	1/13/2016	10084	White	0	-5.539095567	54.6	0	-5.6640625	49.5	0	floormate	3	1
D	B	3	1	D_3_1	10188	F	White	0	20.08087612	51.6	4/21/2016	10084	White	0	-5.539095567	54.6	0	-5.6640625	49.5	0	floormate	4	1
F	B	1	2	F_1_2	10189	F	White	0	19.17309585	53.6	8/17/2015	10085	NonWhite	1	-6.695955124	46.1	0	-5.826904146	53.6	0	floormate	1	1
F	B	1	2	F_1_2	10189	F	White	0	19.2514512	54.4	11/23/2015	10085	NonWhite	1	-6.695955124	46.1	0	-5.826904146	53.6	0	floormate	2	1
F	B	1	2	F_1_2	10189	F	White	0	19.63998801	55.3	1/14/2016	10085	NonWhite	1	-6.695955124	46.1	0	-5.826904146	53.6	0	floormate	3	1
F	B	1	2	F_1_2	10189	F	White	0	19.35761729	54.7	4/13/2016	10085	NonWhite	1	-6.695955124	46.1	0	-5.826904146	53.6	0	floormate	4	1
F	B	1	4	F_1_4	10190	F	NonWhite	1	17.89973591	50.4	9/2/2015	10086	White	1	-3.979099858	56.4	0	-7.100264092	50.4	0	floormate	1	1
F	B	1	4	F_1_4	10190	F	NonWhite	1	18.58345417	52.7	11/18/2015	10086	White	1	-3.979099858	56.4	0	-7.100264092	50.4	0	floormate	2	1
F	B	1	4	F_1_4	10190	F	NonWhite	1	18.49059422	52.25	1/19/2016	10086	White	1	-3.979099858	56.4	0	-7.100264092	50.4	0	floormate	3	1
F	B	1	4	F_1_4	10190	F	NonWhite	1	18.37187784	52.1	4/12/2016	10086	White	1	-3.979099858	56.4	0	-7.100264092	50.4	0	floormate	4	1
A	A	4	4	A_4_4	10191	M	NonWhite	1	28.44782439	76.7	9/11/2015	10087	NonWhite	1	2.927329567	80.9	1	3.447824391	76.7	1	floormate	1	1
A	A	4	4	A_4_4	10191	M	NonWhite	1	28.98071625	78.9	11/20/2015	10087	NonWhite	1	2.927329567	80.9	1	3.447824391	76.7	1	floormate	2	1
A	A	4	4	A_4_4	10191	M	NonWhite	1	29.32213875	79.25	1/21/2016	10087	NonWhite	1	2.927329567	80.9	1	3.447824391	76.7	1	floormate	3	1
A	A	3	1	A_3_1	10192	F	NonWhite	1	27.88834709	75.1	9/9/2015	10088	NonWhite	1	-7.314326436	45.9	0	2.88834709	75.1	1	floormate	1	1
A	A	3	1	A_3_1	10192	F	NonWhite	1	29.19264035	78.9	11/19/2015	10088	NonWhite	1	-7.314326436	45.9	0	2.88834709	75.1	1	floormate	2	1
A	A	3	1	A_3_1	10192	F	NonWhite	1	28.92645147	78.8	1/13/2016	10088	NonWhite	1	-7.314326436	45.9	0	2.88834709	75.1	1	floormate	3	1
A	A	3	1	A_3_1	10192	F	NonWhite	1	31.37677356	84.7	4/13/2016	10088	NonWhite	1	-7.314326436	45.9	0	2.88834709	75.1	1	floormate	4	1
F	B	1	3	F_1_3	10193	F	NonWhite	0	19.0316054	51.5	8/17/2015	10089	NonWhite	0	-4.354224377	47.7	0	-5.968394601	51.5	0	floormate	1	1
F	B	1	3	F_1_3	10193	F	NonWhite	0	20.27513584	54.2	11/23/2015	10089	NonWhite	0	-4.354224377	47.7	0	-5.968394601	51.5	0	floormate	2	1
F	B	1	3	F_1_3	10193	F	NonWhite	0	19.86719799	53.5	1/19/2016	10089	NonWhite	0	-4.354224377	47.7	0	-5.968394601	51.5	0	floormate	3	1
F	B	1	3	F_1_3	10193	F	NonWhite	0	20.49849214	55.2	4/12/2016	10089	NonWhite	0	-4.354224377	47.7	0	-5.968394601	51.5	0	floormate	4	1
D	B	2	2	D_2_2	10194	F	White	0	23.82770644	64.4	8/19/2015	10090	NonWhite	1	-5.616348809	52.9	0	-1.172293557	64.4	0	floormate	1	1
D	B	2	2	D_2_2	10194	F	White	0	23.42698852	64.75	1/21/2016	10090	NonWhite	1	-5.616348809	52.9	0	-1.172293557	64.4	0	floormate	3	1
D	B	2	2	D_2_2	10194	F	White	0	21.42683224	59.4	4/12/2016	10090	NonWhite	1	-5.616348809	52.9	0	-1.172293557	64.4	0	floormate	4	1
D	B	2	1	D_2_1	10195	F	NonWhite	1	28.59180495	61.7	8/19/2015	10091	NonWhite	1	1.233604464	70.3	1	3.591804949	61.7	1	floormate	1	1
D	B	2	1	D_2_1	10195	F	NonWhite	1	28.90541046	63.4	12/14/2015	10091	NonWhite	1	1.233604464	70.3	1	3.591804949	61.7	1	floormate	2	1
D	B	2	1	D_2_1	10195	F	NonWhite	1	29.796646	64.3	1/13/2016	10091	NonWhite	1	1.233604464	70.3	1	3.591804949	61.7	1	floormate	3	1
D	B	2	1	D_2_1	10195	F	NonWhite	1	29.22663112	63.5	4/12/2016	10091	NonWhite	1	1.233604464	70.3	1	3.591804949	61.7	1	floormate	4	1
F	B	1	1	F_1_1	10196	F	NonWhite	0	23.76379504	59.7	9/2/2015	10092	NonWhite	1	-5.848060114	43.9	0	-1.236204958	59.7	0	floormate	1	1
F	B	1	1	F_1_1	10196	F	NonWhite	0	23.97527222	61.3	4/12/2016	10092	NonWhite	1	-5.848060114	43.9	0	-1.236204958	59.7	0	floormate	4	1
D	B	1	2	D_1_2	10197	F	White	0	20.72457208	50.5	9/2/2015	10093	White	0	-2.731622784	63.3	0	-4.275427921	50.5	0	floormate	1	1
D	B	1	2	D_1_2	10197	F	White	0	21.01184337	51.2	12/1/2015	10093	White	0	-2.731622784	63.3	0	-4.275427921	50.5	0	floormate	2	1
D	B	1	2	D_1_2	10197	F	White	0	20.95212905	50.5	1/19/2016	10093	White	0	-2.731622784	63.3	0	-4.275427921	50.5	0	floormate	3	1
D	B	1	2	D_1_2	10197	F	White	0	20.56041705	50.1	4/18/2016	10093	White	0	-2.731622784	63.3	0	-4.275427921	50.5	0	floormate	4	1
D	B	1	1	D_1_1	10198	F	NonWhite	0	22.66709683	65.2	8/17/2015	10094	NonWhite	0	-4.680121714	51.5	0	-2.332903168	65.2	0	floormate	1	1
D	B	1	1	D_1_1	10198	F	NonWhite	0	23.52920942	68.4	11/23/2015	10094	NonWhite	0	-4.680121714	51.5	0	-2.332903168	65.2	0	floormate	2	1
D	B	1	1	D_1_1	10198	F	NonWhite	0	23.40542842	68.6	1/19/2016	10094	NonWhite	0	-4.680121714	51.5	0	-2.332903168	65.2	0	floormate	3	1
B	A	3	1	B_3_1	10199	F	NonWhite	0	25.00540657	66.6	10/16/2015	10095	NonWhite	0	-4.484733343	56.6	0	0.005406574	66.6	1	floormate	1	1
B	A	3	1	B_3_1	10199	F	NonWhite	0	25.22737047	68.1	11/15/2015	10095	NonWhite	0	-4.484733343	56.6	0	0.005406574	66.6	1	floormate	2	1
B	A	3	1	B_3_1	10199	F	NonWhite	0	25.57633633	69	1/20/2016	10095	NonWhite	0	-4.484733343	56.6	0	0.005406574	66.6	1	floormate	3	1
A	A	1	2	A_1_2	10200	F	White	1	25.02358711	73.6	11/17/2015	10096	NonWhite	1	-4.56584172	51.4	0	0.023587111	73.6	1	floormate	1	1
A	A	1	2	A_1_2	10200	F	White	1	25.57622691	74.7	11/17/2015	10096	NonWhite	1	-4.56584172	51.4	0	0.023587111	73.6	1	floormate	2	1
A	A	1	2	A_1_2	10200	F	White	1	25.60706782	75.8	1/14/2016	10096	NonWhite	1	-4.56584172	51.4	0	0.023587111	73.6	1	floormate	3	1
A	A	1	2	A_1_2	10200	F	White	1	25.79096809	76.3	4/27/2016	10096	NonWhite	1	-4.56584172	51.4	0	0.023587111	73.6	1	floormate	4	1
A	A	1	1	A_1_1	10201	F	White	0	21.22655401	57.3	9/9/2015	10097	NonWhite	1	-4.272153083	52.6	0	-3.773445988	57.3	0	floormate	1	1
A	A	1	1	A_1_1	10201	F	White	0	22.27372559	60.2	11/17/2015	10097	NonWhite	1	-4.272153083	52.6	0	-3.773445988	57.3	0	floormate	2	1
A	A	1	1	A_1_1	10201	F	White	0	21.41849415	58.1	1/14/2016	10097	NonWhite	1	-4.272153083	52.6	0	-3.773445988	57.3	0	floormate	3	1
A	A	1	1	A_1_1	10201	F	White	0	21.01010101	57.2	4/28/2016	10097	NonWhite	1	-4.272153083	52.6	0	-3.773445988	57.3	0	floormate	4	1
G	B	1	2	G_1_2	10202	F	White	0	23.46492962	75.1	9/2/2015	10098	NonWhite	0	-1.39497507	56.2	0	-1.535070384	75.1	0	floormate	1	1
G	B	1	2	G_1_2	10202	F	White	0	24.00923748	77.1	11/21/2015	10098	NonWhite	0	-1.39497507	56.2	0	-1.535070384	75.1	0	floormate	2	1
G	B	1	2	G_1_2	10202	F	White	0	24.0924498	76.85	1/19/2016	10098	NonWhite	0	-1.39497507	56.2	0	-1.535070384	75.1	0	floormate	3	1
G	B	1	1	G_1_1	10203	F	NonWhite	0	26.43611641	64.5	8/17/2015	10099	NonWhite	0	9.237680816	84.5	1	1.436116407	64.5	1	floormate	1	1
G	B	1	1	G_1_1	10203	F	NonWhite	0	26.91928166	66.1	12/3/2015	10099	NonWhite	0	9.237680816	84.5	1	1.436116407	64.5	1	floormate	2	1
G	B	1	1	G_1_1	10203	F	NonWhite	0	27.89571282	67.8	1/19/2016	10099	NonWhite	0	9.237680816	84.5	1	1.436116407	64.5	1	floormate	3	1
G	B	1	1	G_1_1	10203	F	NonWhite	0	25.70543524	63.2	4/13/2016	10099	NonWhite	0	9.237680816	84.5	1	1.436116407	64.5	1	floormate	4	1
B	A	1	4	B_1_4	10204	F	NonWhite	0	21.90817094	57	10/21/2015	10100	NonWhite	1	-1.018789785	56.8	0	-3.091829059	57	0	floormate	1	1
B	A	1	4	B_1_4	10204	F	NonWhite	0	22.15985197	58.3	11/17/2015	10100	NonWhite	1	-1.018789785	56.8	0	-3.091829059	57	0	floormate	2	1
B	A	1	4	B_1_4	10204	F	NonWhite	0	22.32891328	58.6	4/20/2016	10100	NonWhite	1	-1.018789785	56.8	0	-3.091829059	57	0	floormate	4	1
A	A	2	3	A_2_3	10205	F	NonWhite	1	22.11505566	53.2	9/11/2015	10101	White	0	-3.519571584	63.4	0	-2.884944344	53.2	0	floormate	1	1
A	A	2	3	A_2_3	10205	F	NonWhite	1	23.45659741	56.5	11/17/2015	10101	White	0	-3.519571584	63.4	0	-2.884944344	53.2	0	floormate	2	1
A	A	2	3	A_2_3	10205	F	NonWhite	1	23.54885155	56.46666667	1/12/2016	10101	White	0	-3.519571584	63.4	0	-2.884944344	53.2	0	floormate	3	1
A	A	2	3	A_2_3	10205	F	NonWhite	1	23.290533	56.1	4/25/2016	10101	White	0	-3.519571584	63.4	0	-2.884944344	53.2	0	floormate	4	1
A	A	4	5	A_4_5	10206	F	White	0	25.12456533	68.9	9/9/2015	10102	NonWhite	0	-7.908329588	43.7	0	0.124565334	68.9	1	floormate	1	1
A	A	4	5	A_4_5	10206	F	White	0	25.2467794	72.15	1/13/2016	10102	NonWhite	0	-7.908329588	43.7	0	0.124565334	68.9	1	floormate	3	1
A	A	4	5	A_4_5	10206	F	White	0	25.65251791	71.2	4/21/2016	10102	NonWhite	0	-7.908329588	43.7	0	0.124565334	68.9	1	floormate	4	1
C	B	2	2	C_2_2	10207	F	White	0	22.24755764	59.4	8/17/2015	10103	White	1	3.130094105	66.8	1	-2.752442362	59.4	0	floormate	1	1
C	B	2	2	C_2_2	10207	F	White	0	22.62473648	61	11/19/2015	10103	White	1	3.130094105	66.8	1	-2.752442362	59.4	0	floormate	2	1
C	B	2	2	C_2_2	10207	F	White	0	22.35523961	60.2	1/12/2016	10103	White	1	3.130094105	66.8	1	-2.752442362	59.4	0	floormate	3	1
C	B	2	2	C_2_2	10207	F	White	0	22.08525127	60.2	4/14/2016	10103	White	1	3.130094105	66.8	1	-2.752442362	59.4	0	floormate	4	1
A	A	8	8	A_8_8	10208	F	White	0	22.63259093	56.5	10/25/2015	10104	White	1	0.072658785	67.6	1	-2.367409069	56.5	0	floormate	1	1
A	A	8	8	A_8_8	10208	F	White	0	22.19195642	55.4	1/14/2016	10104	White	1	0.072658785	67.6	1	-2.367409069	56.5	0	floormate	3	1
A	A	4	4	A_4_4	10001	F	White	0	27.18523522	68.9	9/9/2015	10105	NonWhite	1	10.16351972	94	1	2.185235221	68.9	1	floormate	1	2
A	A	4	4	A_4_4	10001	F	White	0	28.54199153	73.8	11/30/2015	10105	NonWhite	1	10.16351972	94	1	2.185235221	68.9	1	floormate	2	2
A	A	4	4	A_4_4	10001	F	White	0	28.56791935	73.5	1/13/2016	10105	NonWhite	1	10.16351972	94	1	2.185235221	68.9	1	floormate	3	2
A	A	4	4	A_4_4	10001	F	White	0	30.00747275	77.3	4/21/2016	10105	NonWhite	1	10.16351972	94	1	2.185235221	68.9	1	floormate	4	2
A	A	9	2	A_9_2	10002	M	White	0	27.36948617	101	9/10/2015	10106	NonWhite	0	-6.523783929	53.9	0	2.369486166	101	1	floormate	1	2
A	A	9	2	A_9_2	10002	M	White	0	26.55653113	98	11/19/2015	10106	NonWhite	0	-6.523783929	53.9	0	2.369486166	101	1	floormate	2	2
A	A	9	2	A_9_2	10002	M	White	0	26.72053498	98.4	1/14/2016	10106	NonWhite	0	-6.523783929	53.9	0	2.369486166	101	1	floormate	3	2
A	A	9	2	A_9_2	10002	M	White	0	26.78693395	100.4	4/21/2016	10106	NonWhite	0	-6.523783929	53.9	0	2.369486166	101	1	floormate	4	2
A	A	2	5	A_2_5	10003	F	NonWhite	0	26.52227179	70.9	9/9/2015	10200	White	1	0.023587111	73.6	1	1.522271788	70.9	1	floormate	1	2
A	A	2	5	A_2_5	10003	F	NonWhite	0	27.83155178	74.4	11/17/2015	10200	White	1	0.023587111	73.6	1	1.522271788	70.9	1	floormate	2	2
A	A	2	5	A_2_5	10003	F	NonWhite	0	28.07783507	74.6	1/12/2016	10200	White	1	0.023587111	73.6	1	1.522271788	70.9	1	floormate	3	2
A	A	2	3	A_2_3	10004	F	NonWhite	1	29.53961729	76	9/9/2015	10107	White	0	-0.87990253	70.2	0	4.539617291	76	1	floormate	1	2
A	A	2	3	A_2_3	10004	F	NonWhite	1	29.97155026	77.4	11/17/2015	10107	White	0	-0.87990253	70.2	0	4.539617291	76	1	floormate	2	2
A	A	2	3	A_2_3	10004	F	NonWhite	1	29.04615385	76.7	1/12/2016	10107	White	0	-0.87990253	70.2	0	4.539617291	76	1	floormate	3	2
A	A	2	3	A_2_3	10004	F	NonWhite	1	29.46272189	77.8	4/13/2016	10107	White	0	-0.87990253	70.2	0	4.539617291	76	1	floormate	4	2
A	A	4	7	A_4_7	10005	F	NonWhite	0	21.84015299	59.1	9/9/2015	10181	White	0	-4.270971812	53	0	-3.159847008	59.1	0	floormate	1	2
A	A	4	7	A_4_7	10005	F	NonWhite	0	22.02787052	60.7	4/28/2016	10181	White	0	-4.270971812	53	0	-3.159847008	59.1	0	floormate	4	2
A	A	5	2	A_5_2	10006	F	NonWhite	1	38.60508792	111.7	9/11/2015	10146	NonWhite	0	10.19500552	96.4	1	13.60508792	111.7	1	floormate	1	2
A	A	5	2	A_5_2	10006	F	NonWhite	1	39.42275694	114.2	11/20/2015	10146	NonWhite	0	10.19500552	96.4	1	13.60508792	111.7	1	floormate	2	2
A	A	5	2	A_5_2	10006	F	NonWhite	1	38.69935759	112.5	1/15/2016	10146	NonWhite	0	10.19500552	96.4	1	13.60508792	111.7	1	floormate	3	2
A	A	5	2	A_5_2	10006	F	NonWhite	1	40.20016245	117	4/13/2016	10146	NonWhite	0	10.19500552	96.4	1	13.60508792	111.7	1	floormate	4	2
C	B	2	1	C_2_1	10007	M	White	0	23.78492055	74.6	8/19/2015	10111	NonWhite	0	2.16083823	84.9	1	-1.215079448	74.6	0	floormate	1	2
C	B	2	1	C_2_1	10007	M	White	0	25.37558389	80.4	11/19/2015	10111	NonWhite	0	2.16083823	84.9	1	-1.215079448	74.6	0	floormate	2	2
C	B	2	1	C_2_1	10007	M	White	0	25.70918469	81	4/14/2016	10111	NonWhite	0	2.16083823	84.9	1	-1.215079448	74.6	0	floormate	4	2
C	B	2	1	C_2_1	10008	F	White	0	21.05511275	63.6	8/17/2015	10112	NonWhite	0	-3.09160741	54.9	0	-3.944887249	63.6	0	floormate	1	2
C	B	2	1	C_2_1	10008	F	White	0	22.07895434	67	11/16/2015	10112	NonWhite	0	-3.09160741	54.9	0	-3.944887249	63.6	0	floormate	2	2
C	B	2	1	C_2_1	10008	F	White	0	21.59307029	65	1/12/2016	10112	NonWhite	0	-3.09160741	54.9	0	-3.944887249	63.6	0	floormate	3	2
C	B	2	1	C_2_1	10008	F	White	0	21.6410521	66.2	4/12/2016	10112	NonWhite	0	-3.09160741	54.9	0	-3.944887249	63.6	0	floormate	4	2
C	B	2	2	C_2_2	10009	M	NonWhite	1	19.02118335	65.1	8/17/2015	10113	White	0	-7.568196345	62.4	0	-5.978816654	65.1	0	floormate	1	2
C	B	2	2	C_2_2	10009	M	NonWhite	1	21.88846983	75.4	11/16/2015	10113	White	0	-7.568196345	62.4	0	-5.978816654	65.1	0	floormate	2	2
C	B	2	2	C_2_2	10009	M	NonWhite	1	22.46401589	76.8	1/12/2016	10113	White	0	-7.568196345	62.4	0	-5.978816654	65.1	0	floormate	3	2
C	B	2	2	C_2_2	10009	M	NonWhite	1	23.55751065	80.8	4/14/2016	10113	White	0	-7.568196345	62.4	0	-5.978816654	65.1	0	floormate	4	2
C	B	1	1	C_1_1	10010	F	White	0	23.65491651	56.1	8/17/2015	10114	White	1	-6.266309106	55.1	0	-1.345083488	56.1	0	floormate	1	2
C	B	1	1	C_1_1	10010	F	White	0	24.32929145	57.4	11/16/2015	10114	White	1	-6.266309106	55.1	0	-1.345083488	56.1	0	floormate	2	2
C	B	1	1	C_1_1	10010	F	White	0	24.02343066	56.9	1/12/2016	10114	White	1	-6.266309106	55.1	0	-1.345083488	56.1	0	floormate	3	2
C	B	1	1	C_1_1	10010	F	White	0	24.18150673	57.2	4/14/2016	10114	White	1	-6.266309106	55.1	0	-1.345083488	56.1	0	floormate	4	2
C	B	1	2	C_1_2	10011	F	NonWhite	0	30.62791577	84.5	8/17/2015	10115	NonWhite	0	-2.758297084	56.3	0	5.627915769	84.5	1	floormate	1	2
C	B	1	2	C_1_2	10011	F	NonWhite	0	31.25863221	87.7	11/18/2015	10115	NonWhite	0	-2.758297084	56.3	0	5.627915769	84.5	1	floormate	2	2
C	B	1	2	C_1_2	10011	F	NonWhite	0	32.21239257	89.3	1/12/2016	10115	NonWhite	0	-2.758297084	56.3	0	5.627915769	84.5	1	floormate	3	2
C	B	1	2	C_1_2	10011	F	NonWhite	0	32.56697191	90.5	4/26/2016	10115	NonWhite	0	-2.758297084	56.3	0	5.627915769	84.5	1	floormate	4	2
C	B	3	2	C_3_2	10012	F	White	1	25.97401645	70.8	8/19/2015	10117	NonWhite	1	-4.62620829	49.9	0	0.974016445	70.8	1	floormate	1	2
C	B	3	2	C_3_2	10012	F	White	1	25.19749586	69.1	11/23/2015	10117	NonWhite	1	-4.62620829	49.9	0	0.974016445	70.8	1	floormate	2	2
C	B	3	2	C_3_2	10012	F	White	1	24.97704316	68	1/12/2016	10117	NonWhite	1	-4.62620829	49.9	0	0.974016445	70.8	1	floormate	3	2
C	B	3	2	C_3_2	10012	F	White	1	24.79338843	67.5	4/14/2016	10117	NonWhite	1	-4.62620829	49.9	0	0.974016445	70.8	1	floormate	4	2
C	B	3	1	C_3_1	10013	F	NonWhite	0	22.73576858	59.3	8/17/2015	10116	NonWhite	0	-5.189169001	52.7	0	-2.264231422	59.3	0	floormate	1	2
C	B	3	1	C_3_1	10013	F	NonWhite	0	23.59013355	61.3	1/25/2016	10116	NonWhite	0	-5.189169001	52.7	0	-2.264231422	59.3	0	floormate	3	2
C	B	3	1	C_3_1	10013	F	NonWhite	0	23.53009484	61.6	4/14/2016	10116	NonWhite	0	-5.189169001	52.7	0	-2.264231422	59.3	0	floormate	4	2
C	B	1	2	C_1_2	10014	M	White	1	23.89959906	80.3	9/3/2015	10118	NonWhite	1	-0.06627951	79	0	-1.100400936	80.3	0	floormate	1	2
C	B	1	2	C_1_2	10014	M	White	1	25.04017531	85.7	11/19/2015	10118	NonWhite	1	-0.06627951	79	0	-1.100400936	80.3	0	floormate	2	2
C	B	1	2	C_1_2	10014	M	White	1	25.13807501	85.2	1/13/2016	10118	NonWhite	1	-0.06627951	79	0	-1.100400936	80.3	0	floormate	3	2
C	B	1	1	C_1_1	10015	M	NonWhite	1	31.18950435	109.3	8/19/2015	10119	White	0	1.083978709	84.7	1	6.189504347	109.3	1	floormate	1	2
C	B	1	1	C_1_1	10015	M	NonWhite	1	30.21929104	105.9	12/1/2015	10119	White	0	1.083978709	84.7	1	6.189504347	109.3	1	floormate	2	2
C	B	1	1	C_1_1	10015	M	NonWhite	1	29.93737433	104.8	1/13/2016	10119	White	0	1.083978709	84.7	1	6.189504347	109.3	1	floormate	3	2
A	A	4	3	A_4_3	10016	M	White	1	28.5978944	98.3	9/9/2015	10120	NonWhite	1	1.261257947	79.6	1	3.597894404	98.3	1	floormate	1	2
A	A	4	3	A_4_3	10016	M	White	1	27.46482182	94.1	11/17/2015	10120	NonWhite	1	1.261257947	79.6	1	3.597894404	98.3	1	floormate	2	2
A	A	4	3	A_4_3	10016	M	White	1	29.24149338	99	1/13/2016	10120	NonWhite	1	1.261257947	79.6	1	3.597894404	98.3	1	floormate	3	2
A	A	4	3	A_4_3	10016	M	White	1	29.61280538	103	4/13/2016	10120	NonWhite	1	1.261257947	79.6	1	3.597894404	98.3	1	floormate	4	2
B	A	1	1	B_1_1	10017	F	White	0	29.1372832	86.3	10/21/2015	10204	NonWhite	0	-3.091829059	57	0	4.137283196	86.3	1	floormate	1	2
B	A	1	1	B_1_1	10017	F	White	0	30.54669292	88.8	11/17/2015	10204	NonWhite	0	-3.091829059	57	0	4.137283196	86.3	1	floormate	2	2
B	A	1	1	B_1_1	10017	F	White	0	30.24427708	90.1	1/14/2016	10204	NonWhite	0	-3.091829059	57	0	4.137283196	86.3	1	floormate	3	2
B	A	1	2	B_1_2	10018	F	White	0	31.40628442	85.4	10/21/2015	10124	White	0	-5.182329645	56	0	6.40628442	85.4	1	floormate	1	2
B	A	1	2	B_1_2	10018	F	White	0	31.94305181	85.6	11/17/2015	10124	White	0	-5.182329645	56	0	6.40628442	85.4	1	floormate	2	2
B	A	1	2	B_1_2	10018	F	White	0	31.80117022	84.7	1/14/2016	10124	White	0	-5.182329645	56	0	6.40628442	85.4	1	floormate	3	2
B	A	1	2	B_1_2	10018	F	White	0	31.70702414	85.8	4/21/2016	10124	White	0	-5.182329645	56	0	6.40628442	85.4	1	floormate	4	2
B	A	2	1	B_2_1	10019	M	NonWhite	0	23.52761179	69.2	10/20/2015	10137	NonWhite	0	-0.970628608	69.2	0	-1.472388206	69.2	0	floormate	1	2
B	A	2	1	B_2_1	10019	M	NonWhite	0	23.61014062	69.2	11/30/2015	10137	NonWhite	0	-0.970628608	69.2	0	-1.472388206	69.2	0	floormate	2	2
B	A	2	1	B_2_1	10019	M	NonWhite	0	23.20071622	68	1/20/2016	10137	NonWhite	0	-0.970628608	69.2	0	-1.472388206	69.2	0	floormate	3	2
B	A	2	1	B_2_1	10019	M	NonWhite	0	23.06424142	67.6	4/21/2016	10137	NonWhite	0	-0.970628608	69.2	0	-1.472388206	69.2	0	floormate	4	2
B	A	1	3	B_1_3	10020	F	White	0	27.60664728	76.9	10/21/2015	10130	White	0	0.419278036	72.6	1	2.606647279	76.9	1	floormate	1	2
B	A	1	3	B_1_3	10020	F	White	0	28.00266518	76.7	11/17/2015	10130	White	0	0.419278036	72.6	1	2.606647279	76.9	1	floormate	2	2
B	A	1	3	B_1_3	10020	F	White	0	27.87051822	76.8	4/28/2016	10130	White	0	0.419278036	72.6	1	2.606647279	76.9	1	floormate	4	2
B	A	1	7	B_1_7	10021	F	White	0	20.01024253	53.1	10/21/2015	10201	White	0	-3.773445988	57.3	0	-4.989757469	53.1	0	floormate	1	2
B	A	1	7	B_1_7	10021	F	White	0	20.66389662	54.7	11/17/2015	10201	White	0	-3.773445988	57.3	0	-4.989757469	53.1	0	floormate	2	2
B	A	1	7	B_1_7	10021	F	White	0	20.976174	55.8	1/13/2016	10201	White	0	-3.773445988	57.3	0	-4.989757469	53.1	0	floormate	3	2
B	A	1	7	B_1_7	10021	F	White	0	21.25667013	56.2	4/20/2016	10201	White	0	-3.773445988	57.3	0	-4.989757469	53.1	0	floormate	4	2
B	A	2	2	B_2_2	10022	F	White	0	29.0982501	83.6	10/20/2015	10135	NonWhite	1	-2.72641763	51.8	0	4.098250102	83.6	1	floormate	1	2
B	A	2	2	B_2_2	10022	F	White	0	28.99791015	84.1	11/19/2015	10135	NonWhite	1	-2.72641763	51.8	0	4.098250102	83.6	1	floormate	2	2
B	A	2	2	B_2_2	10022	F	White	0	28.62813177	84.3	1/20/2016	10135	NonWhite	1	-2.72641763	51.8	0	4.098250102	83.6	1	floormate	3	2
B	A	2	2	B_2_2	10022	F	White	0	29.17127889	85.2	4/13/2016	10135	NonWhite	1	-2.72641763	51.8	0	4.098250102	83.6	1	floormate	4	2
A	A	8	6	A_8_6	10023	F	White	0	20.33146599	58	9/10/2015	10133	White	0	-4.692587795	58	0	-4.668534007	58	0	floormate	1	2
A	A	8	6	A_8_6	10023	F	White	0	19.64247916	56.7	11/16/2015	10133	White	0	-4.692587795	58	0	-4.668534007	58	0	floormate	2	2
A	A	8	6	A_8_6	10023	F	White	0	19.42203775	55.8	1/13/2016	10133	White	0	-4.692587795	58	0	-4.668534007	58	0	floormate	3	2
B	A	1	8	B_1_8	10024	F	NonWhite	1	18.24077527	49.3	10/21/2015	10121	NonWhite	0	-0.863331265	69.1	0	-6.759224726	49.3	0	floormate	1	2
B	A	1	8	B_1_8	10024	F	NonWhite	1	18.11588236	49.5	11/17/2015	10121	NonWhite	0	-0.863331265	69.1	0	-6.759224726	49.3	0	floormate	2	2
B	A	1	8	B_1_8	10024	F	NonWhite	1	18.06379025	49	1/12/2016	10121	NonWhite	0	-0.863331265	69.1	0	-6.759224726	49.3	0	floormate	3	2
B	A	1	8	B_1_8	10024	F	NonWhite	1	17.71576492	48.7	4/27/2016	10121	NonWhite	0	-0.863331265	69.1	0	-6.759224726	49.3	0	floormate	4	2
A	A	2	6	A_2_6	10025	F	White	0	23.62602332	67	9/9/2015	10125	White	1	1.206570238	73	1	-1.373976676	67	0	floormate	1	2
A	A	2	6	A_2_6	10025	F	White	0	24.64313895	70.3	11/17/2015	10125	White	1	1.206570238	73	1	-1.373976676	67	0	floormate	2	2
A	A	2	6	A_2_6	10025	F	White	0	23.93567193	69.5	1/12/2016	10125	White	1	1.206570238	73	1	-1.373976676	67	0	floormate	3	2
B	A	1	5	B_1_5	10026	F	White	0	21.44960384	63.9	10/21/2015	10122	NonWhite	0	5.274644868	77.6	1	-3.550396163	63.9	0	floormate	1	2
B	A	1	5	B_1_5	10026	F	White	0	21.02487831	62.2	11/17/2015	10122	NonWhite	0	5.274644868	77.6	1	-3.550396163	63.9	0	floormate	2	2
B	A	1	5	B_1_5	10026	F	White	0	21.76005665	64.9	4/28/2016	10122	NonWhite	0	5.274644868	77.6	1	-3.550396163	63.9	0	floormate	4	2
E	B	2	2	E_2_2	10027	F	NonWhite	1	21.7524173	55.2	9/2/2015	10209	White	0	-0.415036206	70.8	0	-3.247582704	55.2	0	floormate	1	2
E	B	2	2	E_2_2	10027	F	NonWhite	1	21.94485481	55.2	12/3/2015	10209	White	0	-0.415036206	70.8	0	-3.247582704	55.2	0	floormate	2	2
E	B	2	2	E_2_2	10027	F	NonWhite	1	21.73891946	56	1/12/2016	10209	White	0	-0.415036206	70.8	0	-3.247582704	55.2	0	floormate	3	2
E	B	2	2	E_2_2	10027	F	NonWhite	1	21.92059484	55	4/18/2016	10209	White	0	-0.415036206	70.8	0	-3.247582704	55.2	0	floormate	4	2
A	A	8	5	A_8_5	10028	F	White	0	21.93392888	70.2	9/10/2015	10147	White	0	-6.849529614	54.7	0	-3.066071118	70.2	0	floormate	1	2
A	A	8	5	A_8_5	10028	F	White	0	21.97375874	70.8	11/16/2015	10147	White	0	-6.849529614	54.7	0	-3.066071118	70.2	0	floormate	2	2
A	A	8	5	A_8_5	10028	F	White	0	21.93173199	70.35	1/13/2016	10147	White	0	-6.849529614	54.7	0	-3.066071118	70.2	0	floormate	3	2
A	A	8	5	A_8_5	10028	F	White	0	21.79144373	69.9	4/20/2016	10147	White	0	-6.849529614	54.7	0	-3.066071118	70.2	0	floormate	4	2
A	A	8	4	A_8_4	10029	F	NonWhite	0	21.90509963	55.1	9/10/2015	10166	White	0	-4.060749264	56.8	0	-3.094900366	55.1	0	floormate	1	2
A	A	8	4	A_8_4	10029	F	NonWhite	0	22.02929125	54.3	11/16/2015	10166	White	0	-4.060749264	56.8	0	-3.094900366	55.1	0	floormate	2	2
A	A	8	4	A_8_4	10029	F	NonWhite	0	21.19031814	53	1/13/2016	10166	White	0	-4.060749264	56.8	0	-3.094900366	55.1	0	floormate	3	2
A	A	8	3	A_8_3	10030	M	White	1	20.6777787	58.5	9/10/2015	10134	NonWhite	0	-4.90139738	57.2	0	-4.322221295	58.5	0	floormate	1	2
A	A	8	3	A_8_3	10030	M	White	1	21.94099218	62	11/16/2015	10134	NonWhite	0	-4.90139738	57.2	0	-4.322221295	58.5	0	floormate	2	2
A	A	8	3	A_8_3	10030	M	White	1	23.28722257	66	1/13/2016	10134	NonWhite	0	-4.90139738	57.2	0	-4.322221295	58.5	0	floormate	3	2
B	A	2	3	B_2_3	10031	F	NonWhite	1	22.22007419	55.4	10/20/2015	10138	NonWhite	0	-5.435616157	52.3	0	-2.779925807	55.4	0	floormate	1	2
B	A	2	3	B_2_3	10031	F	NonWhite	1	21.96385685	54.9	11/17/2015	10138	NonWhite	0	-5.435616157	52.3	0	-2.779925807	55.4	0	floormate	2	2
B	A	2	3	B_2_3	10031	F	NonWhite	1	22.21615494	55.25	1/20/2016	10138	NonWhite	0	-5.435616157	52.3	0	-2.779925807	55.4	0	floormate	3	2
B	A	2	3	B_2_3	10031	F	NonWhite	1	23.02945193	57.2	4/13/2016	10138	NonWhite	0	-5.435616157	52.3	0	-2.779925807	55.4	0	floormate	4	2
B	A	2	1	B_2_1	10032	F	NonWhite	0	22.67785175	56.9	10/20/2015	10136	NonWhite	0	-0.791889998	68	0	-2.32214825	56.9	0	floormate	1	2
B	A	2	1	B_2_1	10032	F	NonWhite	0	22.69817457	57.6	11/30/2015	10136	NonWhite	0	-0.791889998	68	0	-2.32214825	56.9	0	floormate	2	2
B	A	2	1	B_2_1	10032	F	NonWhite	0	21.83779757	55	1/20/2016	10136	NonWhite	0	-0.791889998	68	0	-2.32214825	56.9	0	floormate	3	2
B	A	2	1	B_2_1	10032	F	NonWhite	0	22.21579367	55.6	4/21/2016	10136	NonWhite	0	-0.791889998	68	0	-2.32214825	56.9	0	floormate	4	2
B	A	2	2	B_2_2	10033	M	NonWhite	1	32.54176877	91.3	10/20/2015	10123	NonWhite	0	9.345725688	102.2	1	7.541768768	91.3	1	floormate	1	2
B	A	2	2	B_2_2	10033	M	NonWhite	1	31.56013563	89.5	11/30/2015	10123	NonWhite	0	9.345725688	102.2	1	7.541768768	91.3	1	floormate	2	2
B	A	2	2	B_2_2	10033	M	NonWhite	1	30.45846979	87.25	1/20/2016	10123	NonWhite	0	9.345725688	102.2	1	7.541768768	91.3	1	floormate	3	2
B	A	2	2	B_2_2	10033	M	NonWhite	1	29.61933459	83.2	4/21/2016	10123	NonWhite	0	9.345725688	102.2	1	7.541768768	91.3	1	floormate	4	2
B	A	2	4	B_2_4	10034	F	NonWhite	0	21.69663983	58	10/20/2015	10126	White	0	-2.531208491	54.4	0	-3.303360174	58	0	floormate	1	2
B	A	2	4	B_2_4	10034	F	NonWhite	0	21.62182383	57.8	11/30/2015	10126	White	0	-2.531208491	54.4	0	-3.303360174	58	0	floormate	2	2
B	A	2	4	B_2_4	10034	F	NonWhite	0	21.47708663	57.8	1/20/2016	10126	White	0	-2.531208491	54.4	0	-3.303360174	58	0	floormate	3	2
B	A	2	4	B_2_4	10034	F	NonWhite	0	21.84468883	57.4	4/21/2016	10126	White	0	-2.531208491	54.4	0	-3.303360174	58	0	floormate	4	2
A	A	10	1	A_10_1	10035	F	White	0	28.35538752	73.5	9/8/2015	10140	NonWhite	0	-3.139506498	63.4	0	3.355387524	73.5	1	floormate	1	2
A	A	10	1	A_10_1	10035	F	White	0	29.4818111	76.8	11/19/2015	10140	NonWhite	0	-3.139506498	63.4	0	3.355387524	73.5	1	floormate	2	2
A	A	10	1	A_10_1	10035	F	White	0	30.4031177	79.2	1/25/2016	10140	NonWhite	0	-3.139506498	63.4	0	3.355387524	73.5	1	floormate	3	2
A	A	10	1	A_10_1	10035	F	White	0	30.90224195	80.6	4/25/2016	10140	NonWhite	0	-3.139506498	63.4	0	3.355387524	73.5	1	floormate	4	2
A	A	10	2	A_10_2	10036	F	NonWhite	0	28.13048926	83.9	9/8/2015	10139	White	0	-1.386723101	42.4	0	3.130489259	83.9	1	floormate	1	2
A	A	10	2	A_10_2	10036	F	NonWhite	0	28.2038718	84.9	11/19/2015	10139	White	0	-1.386723101	42.4	0	3.130489259	83.9	1	floormate	2	2
A	A	10	2	A_10_2	10036	F	NonWhite	0	28.50285278	85.8	1/26/2016	10139	White	0	-1.386723101	42.4	0	3.130489259	83.9	1	floormate	3	2
A	A	10	2	A_10_2	10036	F	NonWhite	0	29.0672981	87.6	4/21/2016	10139	White	0	-1.386723101	42.4	0	3.130489259	83.9	1	floormate	4	2
A	A	8	10	A_8_10	10037	F	NonWhite	0	23.9760143	59.4	9/10/2015	10127	White	0	-0.015703296	63.8	0	-1.023985702	59.4	0	floormate	1	2
A	A	8	10	A_8_10	10037	F	NonWhite	0	23.89285822	60.1	11/15/2015	10127	White	0	-0.015703296	63.8	0	-1.023985702	59.4	0	floormate	2	2
A	A	8	10	A_8_10	10037	F	NonWhite	0	23.80360039	59.8	1/12/2016	10127	White	0	-0.015703296	63.8	0	-1.023985702	59.4	0	floormate	3	2
A	A	8	10	A_8_10	10037	F	NonWhite	0	23.74364173	59.8	4/20/2016	10127	White	0	-0.015703296	63.8	0	-1.023985702	59.4	0	floormate	4	2
A	A	8	3	A_8_3	10038	F	NonWhite	1	23.99659435	59.3	9/10/2015	10141	White	0	-3.264275016	62.3	0	-1.003405655	59.3	0	floormate	1	2
A	A	8	3	A_8_3	10038	F	NonWhite	1	24.25855992	60.1	11/15/2015	10141	White	0	-3.264275016	62.3	0	-1.003405655	59.3	0	floormate	2	2
A	A	8	3	A_8_3	10038	F	NonWhite	1	24.50086358	60.2	1/13/2016	10141	White	0	-3.264275016	62.3	0	-1.003405655	59.3	0	floormate	3	2
A	A	8	3	A_8_3	10038	F	NonWhite	1	24.61374096	59.9	4/25/2016	10141	White	0	-3.264275016	62.3	0	-1.003405655	59.3	0	floormate	4	2
A	A	8	4	A_8_4	10039	M	NonWhite	1	22.26391165	69.2	9/10/2015	10143	NonWhite	0	2.625561766	84.7	1	-2.736088353	69.2	0	floormate	1	2
A	A	8	4	A_8_4	10039	M	NonWhite	1	21.53937517	67.1	11/16/2015	10143	NonWhite	0	2.625561766	84.7	1	-2.736088353	69.2	0	floormate	2	2
A	A	8	4	A_8_4	10039	M	NonWhite	1	21.60738231	67.35	1/13/2016	10143	NonWhite	0	2.625561766	84.7	1	-2.736088353	69.2	0	floormate	3	2
A	A	8	4	A_8_4	10039	M	NonWhite	1	21.41161212	66.4	4/20/2016	10143	NonWhite	0	2.625561766	84.7	1	-2.736088353	69.2	0	floormate	4	2
E	B	3	1	E_3_1	10040	F	White	0	16.6244447	45.7	8/17/2015	10167	White	0	-2.090857853	70.4	0	-8.3755553	45.7	0	floormate	1	2
E	B	3	1	E_3_1	10040	F	White	0	17.70124075	47.9	4/18/2016	10167	White	0	-2.090857853	70.4	0	-8.3755553	45.7	0	floormate	4	2
B	A	1	6	B_1_6	10041	F	White	0	23.60171203	62.4	10/21/2015	10108	NonWhite	0	-2.813881388	54.2	0	-1.398287968	62.4	0	floormate	1	2
B	A	1	6	B_1_6	10041	F	White	0	24.73823539	66.05	1/14/2016	10108	NonWhite	0	-2.813881388	54.2	0	-1.398287968	62.4	0	floormate	3	2
A	A	6	4	A_6_4	10042	F	White	0	22.64488585	49.2	9/11/2015	10179	NonWhite	1	-2.060282617	62	0	-2.355114154	49.2	0	floormate	1	2
A	A	6	4	A_6_4	10042	F	White	0	23.3813049	50.8	11/16/2015	10179	NonWhite	1	-2.060282617	62	0	-2.355114154	49.2	0	floormate	2	2
A	A	6	4	A_6_4	10042	F	White	0	23.56026258	51.05	1/15/2016	10179	NonWhite	1	-2.060282617	62	0	-2.355114154	49.2	0	floormate	3	2
A	A	6	4	A_6_4	10042	F	White	0	23.91470392	52.1	4/28/2016	10179	NonWhite	1	-2.060282617	62	0	-2.355114154	49.2	0	floormate	4	2
A	A	8	7	A_8_7	10043	F	White	0	19.08346465	60.6	9/10/2015	10148	White	0	4.046153846	76.7	1	-5.91653535	60.6	0	floormate	1	2
A	A	8	7	A_8_7	10043	F	White	0	18.86244694	60.1	11/16/2015	10148	White	0	4.046153846	76.7	1	-5.91653535	60.6	0	floormate	2	2
A	A	8	7	A_8_7	10043	F	White	0	19.34833878	61.2	1/13/2016	10148	White	0	4.046153846	76.7	1	-5.91653535	60.6	0	floormate	3	2
A	A	8	7	A_8_7	10043	F	White	0	20.15415409	64	4/20/2016	10148	White	0	4.046153846	76.7	1	-5.91653535	60.6	0	floormate	4	2
A	A	8	8	A_8_8	10044	F	NonWhite	1	21.48953904	52.7	9/10/2015	10208	White	0	-2.367409069	56.5	0	-3.510460961	52.7	0	floormate	1	2
A	A	8	8	A_8_8	10044	F	NonWhite	1	21.81575595	53.5	12/2/2015	10208	White	0	-2.367409069	56.5	0	-3.510460961	52.7	0	floormate	2	2
A	A	8	8	A_8_8	10044	F	NonWhite	1	21.12283754	51.9	1/13/2016	10208	White	0	-2.367409069	56.5	0	-3.510460961	52.7	0	floormate	3	2
A	A	8	8	A_8_8	10044	F	NonWhite	1	22.57857077	55.3	4/20/2016	10208	White	0	-2.367409069	56.5	0	-3.510460961	52.7	0	floormate	4	2
A	A	6	2	A_6_2	10045	F	NonWhite	1	24.30844361	58.1	9/11/2015	10149	White	1	3.732492402	85.2	1	-0.691556393	58.1	0	floormate	1	2
A	A	6	2	A_6_2	10045	F	NonWhite	1	24.14151925	58	11/17/2015	10149	White	1	3.732492402	85.2	1	-0.691556393	58.1	0	floormate	2	2
A	A	6	2	A_6_2	10045	F	NonWhite	1	23.78253674	58.1	1/15/2016	10149	White	1	3.732492402	85.2	1	-0.691556393	58.1	0	floormate	3	2
A	A	6	2	A_6_2	10045	F	NonWhite	1	23.66417791	57	4/25/2016	10149	White	1	3.732492402	85.2	1	-0.691556393	58.1	0	floormate	4	2
A	A	7	9	A_7_9	10046	F	White	1	19.89840536	54.7	9/3/2015	10150	NonWhite	0	0.134807909	75.4	1	-5.101594637	54.7	0	floormate	1	2
A	A	7	9	A_7_9	10046	F	White	1	21.52433425	58.6	11/30/2015	10150	NonWhite	0	0.134807909	75.4	1	-5.101594637	54.7	0	floormate	2	2
A	A	7	9	A_7_9	10046	F	White	1	21.07637351	57.45	1/12/2016	10150	NonWhite	0	0.134807909	75.4	1	-5.101594637	54.7	0	floormate	3	2
A	A	7	9	A_7_9	10046	F	White	1	21.38987633	58.8	4/21/2016	10150	NonWhite	0	0.134807909	75.4	1	-5.101594637	54.7	0	floormate	4	2
A	A	2	4	A_2_4	10047	F	NonWhite	1	20.81068958	57.9	8/17/2015	10129	NonWhite	0	-0.289261004	66.3	0	-4.189310422	57.9	0	floormate	1	2
A	A	2	4	A_2_4	10047	F	NonWhite	1	21.46689755	60.3	11/17/2015	10129	NonWhite	0	-0.289261004	66.3	0	-4.189310422	57.9	0	floormate	2	2
A	A	2	4	A_2_4	10047	F	NonWhite	1	21.09090413	58.75	1/12/2016	10129	NonWhite	0	-0.289261004	66.3	0	-4.189310422	57.9	0	floormate	3	2
A	A	5	1	A_5_1	10048	F	NonWhite	1	28.2994148	72.9	9/11/2015	10110	White	0	1.491673623	71.6	1	3.299414796	72.9	1	floormate	1	2
A	A	5	1	A_5_1	10048	F	NonWhite	1	28.24313447	73.3	11/20/2015	10110	White	0	1.491673623	71.6	1	3.299414796	72.9	1	floormate	2	2
A	A	5	1	A_5_1	10048	F	NonWhite	1	29.3578225	75.25	1/15/2016	10110	White	0	1.491673623	71.6	1	3.299414796	72.9	1	floormate	3	2
A	A	5	1	A_5_1	10048	F	NonWhite	1	30.7464543	79.5	4/13/2016	10110	White	0	1.491673623	71.6	1	3.299414796	72.9	1	floormate	4	2
A	A	8	1	A_8_1	10049	M	White	0	23.78378378	81.4	9/10/2015	10154	White	1	-4.939413032	70.3	0	-1.216216216	81.4	0	floormate	1	2
A	A	8	1	A_8_1	10049	M	White	0	24.67137464	83.8	11/15/2015	10154	White	1	-4.939413032	70.3	0	-1.216216216	81.4	0	floormate	2	2
A	A	8	1	A_8_1	10049	M	White	0	24.86273972	84.45	1/13/2016	10154	White	1	-4.939413032	70.3	0	-1.216216216	81.4	0	floormate	3	2
A	A	8	1	A_8_1	10049	M	White	0	24.75189036	83.8	4/20/2016	10154	White	1	-4.939413032	70.3	0	-1.216216216	81.4	0	floormate	4	2
A	A	8	2	A_8_2	10050	M	NonWhite	0	24.62062425	88.6	9/10/2015	10153	NonWhite	0	3.21612394	87.8	1	-0.379375753	88.6	0	floormate	1	2
A	A	8	2	A_8_2	10050	M	NonWhite	0	24.21841857	89	11/16/2015	10153	NonWhite	0	3.21612394	87.8	1	-0.379375753	88.6	0	floormate	2	2
A	A	8	2	A_8_2	10050	M	NonWhite	0	24.34538202	88.35	1/13/2016	10153	NonWhite	0	3.21612394	87.8	1	-0.379375753	88.6	0	floormate	3	2
A	A	8	2	A_8_2	10050	M	NonWhite	0	24.46332393	89.9	4/20/2016	10153	NonWhite	0	3.21612394	87.8	1	-0.379375753	88.6	0	floormate	4	2
E	B	1	1	E_1_1	10051	M	White	1	23.32889582	71.2	8/17/2015	10155	White	0	-3.522052099	71.3	0	-1.671104181	71.2	0	floormate	1	2
E	B	1	1	E_1_1	10051	M	White	1	22.33469388	68.4	11/18/2015	10155	White	0	-3.522052099	71.3	0	-1.671104181	71.2	0	floormate	2	2
E	B	1	1	E_1_1	10051	M	White	1	22.04351232	67.2	1/12/2016	10155	White	0	-3.522052099	71.3	0	-1.671104181	71.2	0	floormate	3	2
E	B	1	1	E_1_1	10051	M	White	1	22.83104278	70	4/12/2016	10155	White	0	-3.522052099	71.3	0	-1.671104181	71.2	0	floormate	4	2
E	B	1	2	E_1_2	10052	M	NonWhite	0	32.88744129	108.1	8/17/2015	10156	NonWhite	0	-1.603933584	79.9	0	7.887441287	108.1	1	floormate	1	2
E	B	1	2	E_1_2	10052	M	NonWhite	0	29.10633137	102.6	1/12/2016	10156	NonWhite	0	-1.603933584	79.9	0	7.887441287	108.1	1	floormate	3	2
A	A	4	8	A_4_8	10053	F	NonWhite	0	26.47502588	67.1	9/9/2015	10172	White	0	-2.543195266	59.3	0	1.475025883	67.1	1	floormate	1	2
A	A	4	8	A_4_8	10053	F	NonWhite	0	28.16930672	70.5	11/30/2015	10172	White	0	-2.543195266	59.3	0	1.475025883	67.1	1	floormate	2	2
A	A	4	8	A_4_8	10053	F	NonWhite	0	28.26997119	70.35	1/13/2016	10172	White	0	-2.543195266	59.3	0	1.475025883	67.1	1	floormate	3	2
A	A	4	8	A_4_8	10053	F	NonWhite	0	30.2836084	75.6	4/13/2016	10172	White	0	-2.543195266	59.3	0	1.475025883	67.1	1	floormate	4	2
A	A	4	5	A_4_5	10054	F	NonWhite	0	18.0442653	43.8	9/9/2015	10206	White	0	0.124565334	68.9	1	-6.955734698	43.8	0	floormate	1	2
A	A	4	5	A_4_5	10054	F	NonWhite	0	17.55754652	42.4	1/21/2016	10206	White	0	0.124565334	68.9	1	-6.955734698	43.8	0	floormate	3	2
A	A	3	2	A_3_2	10055	F	NonWhite	1	27.9296465	76.5	9/9/2015	10171	NonWhite	0	-4.933064176	49.4	0	2.929646498	76.5	1	floormate	1	2
A	A	3	2	A_3_2	10055	F	NonWhite	1	28.54230377	76.3	1/27/2016	10171	NonWhite	0	-4.933064176	49.4	0	2.929646498	76.5	1	floormate	3	2
A	A	6	1	A_6_1	10056	M	White	0	23.52126219	81.9	9/11/2015	10210	NonWhite	0	-4.823015169	59.9	0	-1.478737813	81.9	0	floormate	1	2
A	A	6	1	A_6_1	10056	M	White	0	24.82946005	85.9	11/16/2015	10210	NonWhite	0	-4.823015169	59.9	0	-1.478737813	81.9	0	floormate	2	2
A	A	6	1	A_6_1	10056	M	White	0	25.54598622	88.95	1/20/2016	10210	NonWhite	0	-4.823015169	59.9	0	-1.478737813	81.9	0	floormate	3	2
A	A	6	1	A_6_1	10056	M	White	0	24.73404461	86.4	4/13/2016	10210	NonWhite	0	-4.823015169	59.9	0	-1.478737813	81.9	0	floormate	4	2
A	A	9	1	A_9_1	10057	M	White	0	23.01823722	63.2	9/8/2015	10161	White	0	-1.355577251	86.8	0	-1.981762782	63.2	0	floormate	1	2
A	A	9	1	A_9_1	10057	M	White	0	22.87640288	63.8	11/19/2015	10161	White	0	-1.355577251	86.8	0	-1.981762782	63.2	0	floormate	2	2
A	A	9	1	A_9_1	10057	M	White	0	23.26417548	64.3	1/14/2016	10161	White	0	-1.355577251	86.8	0	-1.981762782	63.2	0	floormate	3	2
A	A	7	7	A_7_7	10058	F	White	0	22.1383681	53.6	9/3/2015	10185	White	0	-3.861744628	58.6	0	-2.861631895	53.6	0	floormate	1	2
A	A	7	7	A_7_7	10058	F	White	0	23.89423259	58	11/16/2015	10185	White	0	-3.861744628	58.6	0	-2.861631895	53.6	0	floormate	2	2
A	A	7	7	A_7_7	10058	F	White	0	23.13385943	57.35	1/13/2016	10185	White	0	-3.861744628	58.6	0	-2.861631895	53.6	0	floormate	3	2
A	A	7	7	A_7_7	10058	F	White	0	24.37505742	59.7	4/13/2016	10185	White	0	-3.861744628	58.6	0	-2.861631895	53.6	0	floormate	4	2
A	A	7	10	A_7_10	10059	F	White	1	28.26230088	71.9	9/3/2015	10165	NonWhite	0	0.131646931	66.2	1	3.262300881	71.9	1	floormate	1	2
A	A	7	10	A_7_10	10059	F	White	1	29.41076357	76.9	11/16/2015	10165	NonWhite	0	0.131646931	66.2	1	3.262300881	71.9	1	floormate	2	2
A	A	7	10	A_7_10	10059	F	White	1	31.28307941	82.15	1/13/2016	10165	NonWhite	0	0.131646931	66.2	1	3.262300881	71.9	1	floormate	3	2
A	A	7	10	A_7_10	10059	F	White	1	31.13314127	80	4/13/2016	10165	NonWhite	0	0.131646931	66.2	1	3.262300881	71.9	1	floormate	4	2
A	A	4	2	A_4_2	10060	M	NonWhite	1	27.08103914	85.9	9/9/2015	10164	NonWhite	1	-2.403663161	63.7	0	2.081039143	85.9	1	floormate	1	2
A	A	4	2	A_4_2	10060	M	NonWhite	1	27.00165269	87	11/17/2015	10164	NonWhite	1	-2.403663161	63.7	0	2.081039143	85.9	1	floormate	2	2
A	A	4	2	A_4_2	10060	M	NonWhite	1	26.84235764	87.55	1/14/2016	10164	NonWhite	1	-2.403663161	63.7	0	2.081039143	85.9	1	floormate	3	2
A	A	4	2	A_4_2	10060	M	NonWhite	1	24.55475326	80	4/13/2016	10164	NonWhite	1	-2.403663161	63.7	0	2.081039143	85.9	1	floormate	4	2
A	A	8	1	A_8_1	10061	F	NonWhite	0	20.75343568	50.7	9/10/2015	10142	White	0	-5.440499671	47.6	0	-4.246564324	50.7	0	floormate	1	2
A	A	8	1	A_8_1	10061	F	NonWhite	0	20.82465639	51.2	11/16/2015	10142	White	0	-5.440499671	47.6	0	-4.246564324	50.7	0	floormate	2	2
A	A	8	1	A_8_1	10061	F	NonWhite	0	20.91793581	51.2	1/13/2016	10142	White	0	-5.440499671	47.6	0	-4.246564324	50.7	0	floormate	3	2
A	A	8	1	A_8_1	10061	F	NonWhite	0	20.76979372	51	4/21/2016	10142	White	0	-5.440499671	47.6	0	-4.246564324	50.7	0	floormate	4	2
A	A	8	9	A_8_9	10062	F	NonWhite	0	21.91297035	61.7	9/10/2015	10170	White	0	-4.877479817	49.6	0	-3.087029652	61.7	0	floormate	1	2
A	A	8	9	A_8_9	10062	F	NonWhite	0	22.77567387	63.9	11/16/2015	10170	White	0	-4.877479817	49.6	0	-3.087029652	61.7	0	floormate	2	2
A	A	8	9	A_8_9	10062	F	NonWhite	0	22.4999964	62.45	1/13/2016	10170	White	0	-4.877479817	49.6	0	-3.087029652	61.7	0	floormate	3	2
E	B	3	2	E_3_2	10063	F	White	0	25.32004388	68.6	8/19/2015	10144	White	0	-3.934109765	57.7	0	0.320043878	68.6	1	floormate	1	2
E	B	3	2	E_3_2	10063	F	White	0	25.42371949	69.3	12/8/2015	10144	White	0	-3.934109765	57.7	0	0.320043878	68.6	1	floormate	2	2
E	B	3	2	E_3_2	10063	F	White	0	25.02016838	68.2	4/18/2016	10144	White	0	-3.934109765	57.7	0	0.320043878	68.6	1	floormate	4	2
A	A	7	6	A_7_6	10064	F	White	0	25.06167608	67.9	9/3/2015	10168	NonWhite	0	-4.760328557	45.6	0	0.061676084	67.9	1	floormate	1	2
A	A	7	6	A_7_6	10064	F	White	0	27.11259404	73.1	11/30/2015	10168	NonWhite	0	-4.760328557	45.6	0	0.061676084	67.9	1	floormate	2	2
A	A	7	6	A_7_6	10064	F	White	0	27.1949214	71.9	1/12/2016	10168	NonWhite	0	-4.760328557	45.6	0	0.061676084	67.9	1	floormate	3	2
A	A	7	3	A_7_3	10065	F	White	0	23.55879292	56.6	9/3/2015	10184	NonWhite	0	-0.070783475	57.9	0	-1.441207076	56.6	0	floormate	1	2
A	A	7	3	A_7_3	10065	F	White	0	24.48075093	59.5	11/30/2015	10184	NonWhite	0	-0.070783475	57.9	0	-1.441207076	56.6	0	floormate	2	2
A	A	7	3	A_7_3	10065	F	White	0	24.43068047	59.15	1/12/2016	10184	NonWhite	0	-0.070783475	57.9	0	-1.441207076	56.6	0	floormate	3	2
A	A	7	3	A_7_3	10065	F	White	0	24.33743398	59	4/20/2016	10184	NonWhite	0	-0.070783475	57.9	0	-1.441207076	56.6	0	floormate	4	2
A	A	7	8	A_7_8	10066	F	White	0	21.49265	66.5	9/3/2015	10187	White	0	-1.599259739	63.4	0	-3.507350002	66.5	0	floormate	1	2
A	A	7	8	A_7_8	10066	F	White	0	20.72824595	64.5	11/30/2015	10187	White	0	-1.599259739	63.4	0	-3.507350002	66.5	0	floormate	2	2
A	A	7	8	A_7_8	10066	F	White	0	20.69641998	64	1/12/2016	10187	White	0	-1.599259739	63.4	0	-3.507350002	66.5	0	floormate	3	2
A	A	7	8	A_7_8	10066	F	White	0	20.36811313	64.1	4/20/2016	10187	White	0	-1.599259739	63.4	0	-3.507350002	66.5	0	floormate	4	2
A	A	3	1	A_3_1	10067	F	NonWhite	1	22.36300363	58.4	9/9/2015	10159	NonWhite	1	0.912883276	62.9	1	-2.636996373	58.4	0	floormate	1	2
A	A	3	1	A_3_1	10067	F	NonWhite	1	23.25107277	61.7	11/17/2015	10159	NonWhite	1	0.912883276	62.9	1	-2.636996373	58.4	0	floormate	2	2
A	A	3	1	A_3_1	10067	F	NonWhite	1	22.76468703	60.15	1/15/2016	10159	NonWhite	1	0.912883276	62.9	1	-2.636996373	58.4	0	floormate	3	2
A	A	3	1	A_3_1	10067	F	NonWhite	1	23.40180906	62.1	4/13/2016	10159	NonWhite	1	0.912883276	62.9	1	-2.636996373	58.4	0	floormate	4	2
A	A	4	6	A_4_6	10068	F	NonWhite	0	20.99525708	56.4	9/9/2015	10211	NonWhite	0	1.441835792	72.6	1	-4.004742918	56.4	0	floormate	1	2
A	A	4	6	A_4_6	10068	F	NonWhite	0	21.62907538	58.6	12/2/2015	10211	NonWhite	0	1.441835792	72.6	1	-4.004742918	56.4	0	floormate	2	2
A	A	4	6	A_4_6	10068	F	NonWhite	0	21.92222992	59.25	1/13/2016	10211	NonWhite	0	1.441835792	72.6	1	-4.004742918	56.4	0	floormate	3	2
A	A	4	6	A_4_6	10068	F	NonWhite	0	21.28179784	57.1	4/20/2016	10211	NonWhite	0	1.441835792	72.6	1	-4.004742918	56.4	0	floormate	4	2
A	A	2	1	A_2_1	10069	F	White	0	22.13114666	61.5	9/9/2015	10151	NonWhite	1	0.044397796	62.6	1	-2.868853344	61.5	0	floormate	1	2
A	A	2	1	A_2_1	10069	F	White	0	22.58006545	63.2	11/30/2015	10151	NonWhite	1	0.044397796	62.6	1	-2.868853344	61.5	0	floormate	2	2
A	A	2	1	A_2_1	10069	F	White	0	23.28138136	63	1/12/2016	10151	NonWhite	1	0.044397796	62.6	1	-2.868853344	61.5	0	floormate	3	2
A	A	2	1	A_2_1	10069	F	White	0	23.71260468	65.5	4/25/2016	10151	NonWhite	1	0.044397796	62.6	1	-2.868853344	61.5	0	floormate	4	2
A	A	6	2	A_6_2	10070	M	White	0	29.95186549	106.2	9/11/2015	10174	NonWhite	1	1.409949348	72.6	1	4.951865491	106.2	1	floormate	1	2
A	A	6	2	A_6_2	10070	M	White	0	29.44728865	105.3	11/16/2015	10174	NonWhite	1	1.409949348	72.6	1	4.951865491	106.2	1	floormate	2	2
A	A	6	2	A_6_2	10070	M	White	0	29.39125058	104.6	1/20/2016	10174	NonWhite	1	1.409949348	72.6	1	4.951865491	106.2	1	floormate	3	2
A	A	6	2	A_6_2	10070	M	White	0	29.8983791	106.8	4/13/2016	10174	NonWhite	1	1.409949348	72.6	1	4.951865491	106.2	1	floormate	4	2
A	A	4	4	A_4_4	10071	M	NonWhite	1	19.85742038	59.5	9/9/2015	10191	NonWhite	1	3.447824391	76.7	1	-5.142579616	59.5	0	floormate	1	2
A	A	4	4	A_4_4	10071	M	NonWhite	1	20.23536442	61.9	11/17/2015	10191	NonWhite	1	3.447824391	76.7	1	-5.142579616	59.5	0	floormate	2	2
A	A	4	4	A_4_4	10071	M	NonWhite	1	20.90764962	63.3	1/13/2016	10191	NonWhite	1	3.447824391	76.7	1	-5.142579616	59.5	0	floormate	3	2
A	A	4	4	A_4_4	10071	M	NonWhite	1	20.60592707	62.1	4/20/2016	10191	NonWhite	1	3.447824391	76.7	1	-5.142579616	59.5	0	floormate	4	2
A	A	3	3	A_3_3	10072	F	NonWhite	1	32.49606319	88.9	9/9/2015	10212	NonWhite	1	-4.219397269	48.9	0	7.496063188	88.9	1	floormate	1	2
A	A	3	3	A_3_3	10072	F	NonWhite	1	33.32164408	91.6	11/17/2015	10212	NonWhite	1	-4.219397269	48.9	0	7.496063188	88.9	1	floormate	2	2
A	A	3	3	A_3_3	10072	F	NonWhite	1	34.42591441	95.15	1/14/2016	10212	NonWhite	1	-4.219397269	48.9	0	7.496063188	88.9	1	floormate	3	2
A	A	3	3	A_3_3	10072	F	NonWhite	1	34.49933425	96.1	4/13/2016	10212	NonWhite	1	-4.219397269	48.9	0	7.496063188	88.9	1	floormate	4	2
E	B	2	1	E_2_1	10073	F	NonWhite	0	21.45570659	56.1	8/19/2015	10177	White	0	-5.065823086	64.3	0	-3.544293413	56.1	0	floormate	1	2
E	B	2	1	E_2_1	10073	F	NonWhite	0	21.24660171	54.8	12/3/2015	10177	White	0	-5.065823086	64.3	0	-3.544293413	56.1	0	floormate	2	2
E	B	2	1	E_2_1	10073	F	NonWhite	0	21.32684165	55.35	1/20/2016	10177	White	0	-5.065823086	64.3	0	-3.544293413	56.1	0	floormate	3	2
E	B	2	1	E_2_1	10073	F	NonWhite	0	21.25012542	55.7	4/18/2016	10177	White	0	-5.065823086	64.3	0	-3.544293413	56.1	0	floormate	4	2
A	A	6	3	A_6_3	10074	F	White	0	20.82166445	57.1	9/11/2015	10152	NonWhite	0	-4.208509383	54.7	0	-4.17833555	57.1	0	floormate	1	2
A	A	6	3	A_6_3	10074	F	White	0	21.98176712	60.5	11/16/2015	10152	NonWhite	0	-4.208509383	54.7	0	-4.17833555	57.1	0	floormate	2	2
A	A	6	3	A_6_3	10074	F	White	0	21.17539027	57.65	1/15/2016	10152	NonWhite	0	-4.208509383	54.7	0	-4.17833555	57.1	0	floormate	3	2
A	A	6	3	A_6_3	10074	F	White	0	21.97519188	59.9	4/20/2016	10152	NonWhite	0	-4.208509383	54.7	0	-4.17833555	57.1	0	floormate	4	2
A	A	6	1	A_6_1	10075	F	White	0	21.42864905	63.1	10/11/2015	10178	White	1	-2.996896577	67	0	-3.571350949	63.1	0	floormate	1	2
A	A	6	1	A_6_1	10075	F	White	0	22.91329457	68.3	1/15/2016	10178	White	1	-2.996896577	67	0	-3.571350949	63.1	0	floormate	3	2
D	B	3	1	D_3_1	10076	F	NonWhite	1	20.69996003	52.2	9/2/2015	10188	White	0	-5.6640625	49.5	0	-4.300039972	52.2	0	floormate	1	2
D	B	3	1	D_3_1	10076	F	NonWhite	1	21.67499762	54.9	1/13/2016	10188	White	0	-5.6640625	49.5	0	-4.300039972	52.2	0	floormate	3	2
D	B	3	1	D_3_1	10076	F	NonWhite	1	22.07191171	55.8	4/20/2016	10188	White	0	-5.6640625	49.5	0	-4.300039972	52.2	0	floormate	4	2
A	A	4	2	A_4_2	10077	F	NonWhite	1	21.06641128	54.2	9/9/2015	10109	White	0	-2.870260272	67	0	-3.933588721	54.2	0	floormate	1	2
A	A	4	2	A_4_2	10077	F	NonWhite	1	20.24210481	52.6	12/2/2015	10109	White	0	-2.870260272	67	0	-3.933588721	54.2	0	floormate	2	2
A	A	4	2	A_4_2	10077	F	NonWhite	1	20.41477069	52.95	1/14/2016	10109	White	0	-2.870260272	67	0	-3.933588721	54.2	0	floormate	3	2
A	A	4	2	A_4_2	10077	F	NonWhite	1	19.88193368	51.6	4/20/2016	10109	White	0	-2.870260272	67	0	-3.933588721	54.2	0	floormate	4	2
A	A	4	1	A_4_1	10078	F	NonWhite	0	18.84770241	55.5	9/9/2015	10157	White	0	-5.976621156	53.5	0	-6.152297586	55.5	0	floormate	1	2
A	A	4	1	A_4_1	10078	F	NonWhite	0	18.83568921	55.4	11/19/2015	10157	White	0	-5.976621156	53.5	0	-6.152297586	55.5	0	floormate	2	2
A	A	4	1	A_4_1	10078	F	NonWhite	0	19.14453968	57	1/13/2016	10157	White	0	-5.976621156	53.5	0	-6.152297586	55.5	0	floormate	3	2
A	A	4	1	A_4_1	10078	F	NonWhite	0	18.23538725	55.4	4/25/2016	10157	White	0	-5.976621156	53.5	0	-6.152297586	55.5	0	floormate	4	2
B	A	3	1	B_3_1	10079	F	White	1	22.5156187	65.3	10/16/2015	10199	NonWhite	0	0.005406574	66.6	1	-2.484381298	65.3	0	floormate	1	2
B	A	3	1	B_3_1	10079	F	White	1	23.22334461	66.8	11/30/2015	10199	NonWhite	0	0.005406574	66.6	1	-2.484381298	65.3	0	floormate	2	2
B	A	3	1	B_3_1	10079	F	White	1	22.50128306	64	1/12/2016	10199	NonWhite	0	0.005406574	66.6	1	-2.484381298	65.3	0	floormate	3	2
B	A	3	1	B_3_1	10079	F	White	1	23.18857912	66.7	4/25/2016	10199	NonWhite	0	0.005406574	66.6	1	-2.484381298	65.3	0	floormate	4	2
A	A	7	2	A_7_2	10080	F	White	0	19.11921681	51.8	9/3/2015	10186	White	0	-3.173199778	63.6	0	-5.880783194	51.8	0	floormate	1	2
A	A	7	2	A_7_2	10080	F	White	0	19.77400405	53.9	11/17/2015	10186	White	0	-3.173199778	63.6	0	-5.880783194	51.8	0	floormate	2	2
A	A	7	2	A_7_2	10080	F	White	0	20.72130183	55.8	1/26/2016	10186	White	0	-3.173199778	63.6	0	-5.880783194	51.8	0	floormate	3	2
A	A	7	4	A_7_4	10081	F	White	1	32.53734722	73.6	9/3/2015	10162	White	0	-3.699356795	57.5	0	7.537347216	73.6	1	floormate	1	2
A	A	7	4	A_7_4	10081	F	White	1	32.17300778	72.1	11/17/2015	10162	White	0	-3.699356795	57.5	0	7.537347216	73.6	1	floormate	2	2
A	A	7	4	A_7_4	10081	F	White	1	32.63504155	75.4	1/12/2016	10162	White	0	-3.699356795	57.5	0	7.537347216	73.6	1	floormate	3	2
A	A	7	4	A_7_4	10081	F	White	1	31.63787548	73	4/27/2016	10162	White	0	-3.699356795	57.5	0	7.537347216	73.6	1	floormate	4	2
A	A	7	1	A_7_1	10082	F	NonWhite	1	20.24374894	57	9/3/2015	10169	NonWhite	0	-5.111825142	56.4	0	-4.756251057	57	0	floormate	1	2
A	A	7	1	A_7_1	10082	F	NonWhite	1	19.98343722	56.2	11/30/2015	10169	NonWhite	0	-5.111825142	56.4	0	-4.756251057	57	0	floormate	2	2
A	A	7	1	A_7_1	10082	F	NonWhite	1	21.03254401	57.4	1/12/2016	10169	NonWhite	0	-5.111825142	56.4	0	-4.756251057	57	0	floormate	3	2
A	A	7	1	A_7_1	10082	F	NonWhite	1	20.83333333	58.8	4/20/2016	10169	NonWhite	0	-5.111825142	56.4	0	-4.756251057	57	0	floormate	4	2
A	A	7	5	A_7_5	10083	F	NonWhite	0	21.20605674	59	9/3/2015	10163	White	0	-1.38703738	63.2	0	-3.793943263	59	0	floormate	1	2
A	A	7	5	A_7_5	10083	F	NonWhite	0	21.20160831	59.2	11/30/2015	10163	White	0	-1.38703738	63.2	0	-3.793943263	59	0	floormate	2	2
A	A	7	5	A_7_5	10083	F	NonWhite	0	21.22700706	59.2	1/12/2016	10163	White	0	-1.38703738	63.2	0	-3.793943263	59	0	floormate	3	2
A	A	7	5	A_7_5	10083	F	NonWhite	0	20.99396694	58.2	4/20/2016	10163	White	0	-1.38703738	63.2	0	-3.793943263	59	0	floormate	4	2
D	B	3	2	D_3_2	10084	F	White	0	19.46090443	54.6	8/17/2015	10180	White	1	-3.806793439	58.4	0	-5.539095567	54.6	0	floormate	1	2
D	B	3	2	D_3_2	10084	F	White	0	19.53640395	55.6	12/8/2015	10180	White	1	-3.806793439	58.4	0	-5.539095567	54.6	0	floormate	2	2
D	B	3	2	D_3_2	10084	F	White	0	19.46378338	55	1/26/2016	10180	White	1	-3.806793439	58.4	0	-5.539095567	54.6	0	floormate	3	2
F	B	1	3	F_1_3	10085	F	NonWhite	1	18.30404488	46.1	8/17/2015	10189	White	0	-5.826904146	53.6	0	-6.695955124	46.1	0	floormate	1	2
F	B	1	3	F_1_3	10085	F	NonWhite	1	18.99525478	47.6	1/19/2016	10189	White	0	-5.826904146	53.6	0	-6.695955124	46.1	0	floormate	3	2
F	B	1	4	F_1_4	10086	F	White	1	21.02090014	56.4	8/17/2015	10193	NonWhite	0	-5.968394601	51.5	0	-3.979099858	56.4	0	floormate	1	2
F	B	1	4	F_1_4	10086	F	White	1	21.10106152	57.1	11/23/2015	10193	NonWhite	0	-5.968394601	51.5	0	-3.979099858	56.4	0	floormate	2	2
F	B	1	4	F_1_4	10086	F	White	1	20.93075527	55.85	1/20/2016	10193	NonWhite	0	-5.968394601	51.5	0	-3.979099858	56.4	0	floormate	3	2
A	A	4	1	A_4_1	10087	M	NonWhite	1	27.92732957	80.9	9/9/2015	10175	NonWhite	0	-3.276434501	56.1	0	2.927329567	80.9	1	floormate	1	2
A	A	4	1	A_4_1	10087	M	NonWhite	1	28.51104119	82.3	4/25/2016	10175	NonWhite	0	-3.276434501	56.1	0	2.927329567	80.9	1	floormate	4	2
A	A	3	4	A_3_4	10088	F	NonWhite	1	17.68567356	45.9	9/9/2015	10192	NonWhite	1	2.88834709	75.1	1	-7.314326436	45.9	0	floormate	1	2
A	A	3	4	A_3_4	10088	F	NonWhite	1	17.65241431	45.7	11/17/2015	10192	NonWhite	1	2.88834709	75.1	1	-7.314326436	45.9	0	floormate	2	2
A	A	3	4	A_3_4	10088	F	NonWhite	1	17.68567356	45.9	1/13/2016	10192	NonWhite	1	2.88834709	75.1	1	-7.314326436	45.9	0	floormate	3	2
A	A	3	4	A_3_4	10088	F	NonWhite	1	17.69638045	45.7	4/25/2016	10192	NonWhite	1	2.88834709	75.1	1	-7.314326436	45.9	0	floormate	4	2
F	B	1	2	F_1_2	10089	F	NonWhite	0	20.64577562	47.7	9/2/2015	10190	NonWhite	1	-7.100264092	50.4	0	-4.354224377	47.7	0	floormate	1	2
F	B	1	2	F_1_2	10089	F	NonWhite	0	21.34053939	49.5	11/30/2015	10190	NonWhite	1	-7.100264092	50.4	0	-4.354224377	47.7	0	floormate	2	2
F	B	1	2	F_1_2	10089	F	NonWhite	0	21.2403663	49.3	1/21/2016	10190	NonWhite	1	-7.100264092	50.4	0	-4.354224377	47.7	0	floormate	3	2
D	B	2	1	D_2_1	10090	F	NonWhite	1	19.38365119	52.9	8/17/2015	10195	NonWhite	1	3.591804949	61.7	1	-5.616348809	52.9	0	floormate	1	2
D	B	2	1	D_2_1	10090	F	NonWhite	1	20.25108399	55	12/1/2015	10195	NonWhite	1	3.591804949	61.7	1	-5.616348809	52.9	0	floormate	2	2
D	B	2	1	D_2_1	10090	F	NonWhite	1	20.39927899	53.9	1/19/2016	10195	NonWhite	1	3.591804949	61.7	1	-5.616348809	52.9	0	floormate	3	2
D	B	2	1	D_2_1	10090	F	NonWhite	1	18.93471398	51.8	4/18/2016	10195	NonWhite	1	3.591804949	61.7	1	-5.616348809	52.9	0	floormate	4	2
D	B	2	2	D_2_2	10091	F	NonWhite	1	26.23360446	70.3	9/2/2015	10213	NonWhite	0	-4.848061581	56	0	1.233604464	70.3	1	floormate	1	2
D	B	2	2	D_2_2	10091	F	NonWhite	1	27.94053535	74.6	11/23/2015	10213	NonWhite	0	-4.848061581	56	0	1.233604464	70.3	1	floormate	2	2
D	B	2	2	D_2_2	10091	F	NonWhite	1	27.93314445	75.45	1/19/2016	10213	NonWhite	0	-4.848061581	56	0	1.233604464	70.3	1	floormate	3	2
D	B	2	2	D_2_2	10091	F	NonWhite	1	28.63979453	77.5	4/18/2016	10213	NonWhite	0	-4.848061581	56	0	1.233604464	70.3	1	floormate	4	2
F	B	1	1	F_1_1	10092	F	NonWhite	1	19.15193989	43.9	9/2/2015	10196	NonWhite	0	-1.236204958	59.7	0	-5.848060114	43.9	0	floormate	1	2
F	B	1	1	F_1_1	10092	F	NonWhite	1	19.2813427	44.9	11/30/2015	10196	NonWhite	0	-1.236204958	59.7	0	-5.848060114	43.9	0	floormate	2	2
F	B	1	1	F_1_1	10092	F	NonWhite	1	18.9702346	43.8	1/25/2016	10196	NonWhite	0	-1.236204958	59.7	0	-5.848060114	43.9	0	floormate	3	2
D	B	1	2	D_1_2	10093	F	White	0	22.26837722	63.3	8/19/2015	10198	NonWhite	0	-2.332903168	65.2	0	-2.731622784	63.3	0	floormate	1	2
D	B	1	2	D_1_2	10093	F	White	0	22.20655929	63.8	12/2/2015	10198	NonWhite	0	-2.332903168	65.2	0	-2.731622784	63.3	0	floormate	2	2
D	B	1	2	D_1_2	10093	F	White	0	22.18449249	62.8	1/13/2016	10198	NonWhite	0	-2.332903168	65.2	0	-2.731622784	63.3	0	floormate	3	2
D	B	1	2	D_1_2	10093	F	White	0	21.85547348	62.2	4/13/2016	10198	NonWhite	0	-2.332903168	65.2	0	-2.731622784	63.3	0	floormate	4	2
D	B	1	1	D_1_1	10094	F	NonWhite	0	20.31987829	51.5	8/19/2015	10197	White	0	-4.275427921	50.5	0	-4.680121714	51.5	0	floormate	1	2
D	B	1	1	D_1_1	10094	F	NonWhite	0	20.13811196	52.2	11/30/2015	10197	White	0	-4.275427921	50.5	0	-4.680121714	51.5	0	floormate	2	2
D	B	1	1	D_1_1	10094	F	NonWhite	0	19.98750586	51.2	1/13/2016	10197	White	0	-4.275427921	50.5	0	-4.680121714	51.5	0	floormate	3	2
D	B	1	1	D_1_1	10094	F	NonWhite	0	19.90037375	51.2	4/12/2016	10197	White	0	-4.275427921	50.5	0	-4.680121714	51.5	0	floormate	4	2
B	A	3	2	B_3_2	10095	F	NonWhite	0	20.51526666	56.6	10/16/2015	10214	NonWhite	0	-4.110994016	55.5	0	-4.484733343	56.6	0	floormate	1	2
B	A	3	2	B_3_2	10095	F	NonWhite	0	20.22390963	56.2	11/15/2015	10214	NonWhite	0	-4.110994016	55.5	0	-4.484733343	56.6	0	floormate	2	2
B	A	3	2	B_3_2	10095	F	NonWhite	0	20.48322176	56.75	1/13/2016	10214	NonWhite	0	-4.110994016	55.5	0	-4.484733343	56.6	0	floormate	3	2
B	A	3	2	B_3_2	10095	F	NonWhite	0	20.90429919	58.3	4/21/2016	10214	NonWhite	0	-4.110994016	55.5	0	-4.484733343	56.6	0	floormate	4	2
A	A	1	2	A_1_2	10096	F	NonWhite	1	20.43415828	51.4	9/9/2015	10215	NonWhite	1	2.720710059	73.2	1	-4.56584172	51.4	0	floormate	1	2
A	A	1	2	A_1_2	10096	F	NonWhite	1	20.66030493	52.1	11/16/2015	10215	NonWhite	1	2.720710059	73.2	1	-4.56584172	51.4	0	floormate	2	2
A	A	1	2	A_1_2	10096	F	NonWhite	1	20.22256837	51.35	1/14/2016	10215	NonWhite	1	2.720710059	73.2	1	-4.56584172	51.4	0	floormate	3	2
A	A	1	2	A_1_2	10096	F	NonWhite	1	19.44241974	49.4	4/25/2016	10215	NonWhite	1	2.720710059	73.2	1	-4.56584172	51.4	0	floormate	4	2
A	A	1	1	A_1_1	10097	F	NonWhite	1	20.72784692	52.6	9/9/2015	10173	White	0	-5.456641571	60.4	0	-4.272153083	52.6	0	floormate	1	2
A	A	1	1	A_1_1	10097	F	NonWhite	1	21.09375	54	11/16/2015	10173	White	0	-5.456641571	60.4	0	-4.272153083	52.6	0	floormate	2	2
A	A	1	1	A_1_1	10097	F	NonWhite	1	21.00308336	53.6	1/14/2016	10173	White	0	-5.456641571	60.4	0	-4.272153083	52.6	0	floormate	3	2
G	B	1	1	G_1_1	10098	F	NonWhite	0	23.60502493	56.2	8/17/2015	10216	NonWhite	1	-3.816718565	48.3	0	-1.39497507	56.2	0	floormate	1	2
G	B	1	1	G_1_1	10098	F	NonWhite	0	26.04935703	62.1	11/30/2015	10216	NonWhite	1	-3.816718565	48.3	0	-1.39497507	56.2	0	floormate	2	2
G	B	1	1	G_1_1	10098	F	NonWhite	0	26.11697376	62.1	1/13/2016	10216	NonWhite	1	-3.816718565	48.3	0	-1.39497507	56.2	0	floormate	3	2
G	B	1	1	G_1_1	10098	F	NonWhite	0	25.22372529	60.6	4/14/2016	10216	NonWhite	1	-3.816718565	48.3	0	-1.39497507	56.2	0	floormate	4	2
G	B	1	2	G_1_2	10099	F	NonWhite	0	34.23768082	84.5	8/17/2015	10202	White	0	-1.535070384	75.1	0	9.237680816	84.5	1	floormate	1	2
G	B	1	2	G_1_2	10099	F	NonWhite	0	34.79802976	87.2	11/18/2015	10202	White	0	-1.535070384	75.1	0	9.237680816	84.5	1	floormate	2	2
G	B	1	2	G_1_2	10099	F	NonWhite	0	33.84594335	84.6	4/14/2016	10202	White	0	-1.535070384	75.1	0	9.237680816	84.5	1	floormate	4	2
B	A	1	4	B_1_4	10100	F	NonWhite	1	23.98121022	56.8	9/9/2015	10145	White	0	-6.211186266	47.5	0	-1.018789785	56.8	0	floormate	1	2
B	A	1	4	B_1_4	10100	F	NonWhite	1	23.88798888	56.8	11/19/2015	10145	White	0	-6.211186266	47.5	0	-1.018789785	56.8	0	floormate	2	2
B	A	1	4	B_1_4	10100	F	NonWhite	1	25.09399776	59.9	1/13/2016	10145	White	0	-6.211186266	47.5	0	-1.018789785	56.8	0	floormate	3	2
B	A	1	4	B_1_4	10100	F	NonWhite	1	25.20109423	60	4/13/2016	10145	White	0	-6.211186266	47.5	0	-1.018789785	56.8	0	floormate	4	2
A	A	2	2	A_2_2	10101	F	White	0	21.48042842	63.4	9/9/2015	10205	NonWhite	1	-2.884944344	53.2	0	-3.519571584	63.4	0	floormate	1	2
A	A	2	2	A_2_2	10101	F	White	0	22.39861226	64.2	11/17/2015	10205	NonWhite	1	-2.884944344	53.2	0	-3.519571584	63.4	0	floormate	2	2
A	A	2	2	A_2_2	10101	F	White	0	21.53404253	62.6	2/1/2016	10205	NonWhite	1	-2.884944344	53.2	0	-3.519571584	63.4	0	floormate	3	2
A	A	2	2	A_2_2	10101	F	White	0	21.29929808	62.5	4/13/2016	10205	NonWhite	1	-2.884944344	53.2	0	-3.519571584	63.4	0	floormate	4	2
A	A	4	3	A_4_3	10102	F	NonWhite	0	17.09167041	43.7	9/9/2015	10217	NonWhite	1	-2.292638306	56.4	0	-7.908329588	43.7	0	floormate	1	2
A	A	4	3	A_4_3	10102	F	NonWhite	0	16.2907013	41.6	12/2/2015	10217	NonWhite	1	-2.292638306	56.4	0	-7.908329588	43.7	0	floormate	2	2
A	A	4	3	A_4_3	10102	F	NonWhite	0	16.15997021	40.7	1/13/2016	10217	NonWhite	1	-2.292638306	56.4	0	-7.908329588	43.7	0	floormate	3	2
A	A	4	3	A_4_3	10102	F	NonWhite	0	15.64425285	39.6	4/21/2016	10217	NonWhite	1	-2.292638306	56.4	0	-7.908329588	43.7	0	floormate	4	2
C	B	2	2	C_2_2	10103	F	White	1	28.13009411	66.8	8/17/2015	10218	NonWhite	1	-0.499258116	60.7	0	3.130094105	66.8	1	floormate	1	2
C	B	2	2	C_2_2	10103	F	White	1	27.74423624	67	11/19/2015	10218	NonWhite	1	-0.499258116	60.7	0	3.130094105	66.8	1	floormate	2	2
C	B	2	2	C_2_2	10103	F	White	1	28.29089122	67.4	1/12/2016	10218	NonWhite	1	-0.499258116	60.7	0	3.130094105	66.8	1	floormate	3	2
C	B	2	2	C_2_2	10103	F	White	1	27.04164413	64.8	4/12/2016	10218	NonWhite	1	-0.499258116	60.7	0	3.130094105	66.8	1	floormate	4	2
A	A	8	2	A_8_2	10104	F	White	1	25.07265878	67.6	9/23/2015	10132	White	1	-3.670903191	63.1	0	0.072658785	67.6	1	floormate	1	2
A	A	8	2	A_8_2	10104	F	White	1	25.09215547	67.9	11/17/2015	10132	White	1	-3.670903191	63.1	0	0.072658785	67.6	1	floormate	2	2
A	A	8	2	A_8_2	10104	F	White	1	25.4083275	69.3	1/13/2016	10132	White	1	-3.670903191	63.1	0	0.072658785	67.6	1	floormate	3	2
A	A	8	2	A_8_2	10104	F	White	1	25.49709241	69.5	4/13/2016	10132	White	1	-3.670903191	63.1	0	0.072658785	67.6	1	floormate	4	2
A	A	4	4	A_4_4	10105	F	NonWhite	1	35.16351972	94	9/9/2015	10001	White	0	2.185235221	68.9	1	10.16351972	94	1	floormate	1	2
A	A	4	4	A_4_4	10105	F	NonWhite	1	36.24142012	95.7	11/17/2015	10001	White	0	2.185235221	68.9	1	10.16351972	94	1	floormate	2	2
A	A	4	4	A_4_4	10105	F	NonWhite	1	36.27928994	95.8	1/14/2016	10001	White	0	2.185235221	68.9	1	10.16351972	94	1	floormate	3	2
A	A	4	4	A_4_4	10105	F	NonWhite	1	36.35502959	96	4/25/2016	10001	White	0	2.185235221	68.9	1	10.16351972	94	1	floormate	4	2
A	A	9	2	A_9_2	10106	M	NonWhite	0	18.47621607	53.9	9/15/2015	10002	White	0	2.369486166	101	1	-6.523783929	53.9	0	floormate	1	2
A	A	9	2	A_9_2	10106	M	NonWhite	0	19.64207394	57.1	11/19/2015	10002	White	0	2.369486166	101	1	-6.523783929	53.9	0	floormate	2	2
A	A	9	2	A_9_2	10106	M	NonWhite	0	18.57605086	54.35	2/8/2016	10002	White	0	2.369486166	101	1	-6.523783929	53.9	0	floormate	3	2
A	A	9	2	A_9_2	10106	M	NonWhite	0	19.9049436	58	4/25/2016	10002	White	0	2.369486166	101	1	-6.523783929	53.9	0	floormate	4	2
A	A	2	5	A_2_5	10200	F	White	1	25.02358711	73.6	11/17/2015	10003	NonWhite	0	1.522271788	70.9	1	0.023587111	73.6	1	floormate	1	2
A	A	2	5	A_2_5	10200	F	White	1	25.57622691	74.7	11/17/2015	10003	NonWhite	0	1.522271788	70.9	1	0.023587111	73.6	1	floormate	2	2
A	A	2	5	A_2_5	10200	F	White	1	25.60706782	75.8	1/14/2016	10003	NonWhite	0	1.522271788	70.9	1	0.023587111	73.6	1	floormate	3	2
A	A	2	5	A_2_5	10200	F	White	1	25.79096809	76.3	4/27/2016	10003	NonWhite	0	1.522271788	70.9	1	0.023587111	73.6	1	floormate	4	2
A	A	2	3	A_2_3	10107	F	White	0	24.12009747	70.2	9/10/2015	10004	NonWhite	1	4.539617291	76	1	-0.87990253	70.2	0	floormate	1	2
A	A	2	3	A_2_3	10107	F	White	0	23.45208617	69.3	11/17/2015	10004	NonWhite	1	4.539617291	76	1	-0.87990253	70.2	0	floormate	2	2
A	A	2	3	A_2_3	10107	F	White	0	23.82804501	69.35	1/12/2016	10004	NonWhite	1	4.539617291	76	1	-0.87990253	70.2	0	floormate	3	2
A	A	2	3	A_2_3	10107	F	White	0	24.74644257	72.7	4/24/2016	10004	NonWhite	1	4.539617291	76	1	-0.87990253	70.2	0	floormate	4	2
A	A	4	7	A_4_7	10181	F	White	0	20.72902819	53	9/9/2015	10005	NonWhite	0	-3.159847008	59.1	0	-4.270971812	53	0	floormate	1	2
A	A	4	7	A_4_7	10181	F	White	0	20.59728187	52.4	1/14/2016	10005	NonWhite	0	-3.159847008	59.1	0	-4.270971812	53	0	floormate	3	2
A	A	4	7	A_4_7	10181	F	White	0	21.12191245	53.6	4/21/2016	10005	NonWhite	0	-3.159847008	59.1	0	-4.270971812	53	0	floormate	4	2
A	A	5	2	A_5_2	10146	F	NonWhite	0	35.19500552	96.4	9/9/2015	10006	NonWhite	1	13.60508792	111.7	1	10.19500552	96.4	1	floormate	1	2
A	A	5	2	A_5_2	10146	F	NonWhite	0	36.97846273	99.7	11/20/2015	10006	NonWhite	1	13.60508792	111.7	1	10.19500552	96.4	1	floormate	2	2
A	A	5	2	A_5_2	10146	F	NonWhite	0	36.91094459	101.1	1/15/2016	10006	NonWhite	1	13.60508792	111.7	1	10.19500552	96.4	1	floormate	3	2
A	A	5	2	A_5_2	10146	F	NonWhite	0	37.5059988	104.1	4/26/2016	10006	NonWhite	1	13.60508792	111.7	1	10.19500552	96.4	1	floormate	4	2
C	B	2	1	C_2_1	10111	M	NonWhite	0	27.16083823	84.9	8/19/2015	10007	White	0	-1.215079448	74.6	0	2.16083823	84.9	1	floormate	1	2
C	B	2	1	C_2_1	10111	M	NonWhite	0	26.28471284	83	11/19/2015	10007	White	0	-1.215079448	74.6	0	2.16083823	84.9	1	floormate	2	2
C	B	2	1	C_2_1	10111	M	NonWhite	0	26.43123209	82.9	4/14/2016	10007	White	0	-1.215079448	74.6	0	2.16083823	84.9	1	floormate	4	2
C	B	2	1	C_2_1	10112	F	NonWhite	0	21.90839259	54.9	8/17/2015	10008	White	0	-3.944887249	63.6	0	-3.09160741	54.9	0	floormate	1	2
C	B	2	1	C_2_1	10112	F	NonWhite	0	24.15676776	60	11/19/2015	10008	White	0	-3.944887249	63.6	0	-3.09160741	54.9	0	floormate	2	2
C	B	2	1	C_2_1	10112	F	NonWhite	0	24.47434987	60.25	2/5/2016	10008	White	0	-3.944887249	63.6	0	-3.09160741	54.9	0	floormate	3	2
C	B	2	1	C_2_1	10112	F	NonWhite	0	23.87514317	58.7	4/19/2016	10008	White	0	-3.944887249	63.6	0	-3.09160741	54.9	0	floormate	4	2
C	B	2	2	C_2_2	10113	M	White	0	17.43180366	62.4	8/17/2015	10009	NonWhite	1	-5.978816654	65.1	0	-7.568196345	62.4	0	floormate	1	2
C	B	2	2	C_2_2	10113	M	White	0	18.80436205	67.1	11/19/2015	10009	NonWhite	1	-5.978816654	65.1	0	-7.568196345	62.4	0	floormate	2	2
C	B	2	2	C_2_2	10113	M	White	0	18.77703894	67.5	1/12/2016	10009	NonWhite	1	-5.978816654	65.1	0	-7.568196345	62.4	0	floormate	3	2
C	B	2	2	C_2_2	10113	M	White	0	20.49247948	73.9	4/28/2016	10009	NonWhite	1	-5.978816654	65.1	0	-7.568196345	62.4	0	floormate	4	2
C	B	1	1	C_1_1	10114	F	White	1	18.73369089	55.1	8/17/2015	10010	White	0	-1.345083488	56.1	0	-6.266309106	55.1	0	floormate	1	2
C	B	1	1	C_1_1	10114	F	White	1	20.00615574	58.5	11/18/2015	10010	White	0	-1.345083488	56.1	0	-6.266309106	55.1	0	floormate	2	2
C	B	1	1	C_1_1	10114	F	White	1	19.94309109	57.5	1/20/2016	10010	White	0	-1.345083488	56.1	0	-6.266309106	55.1	0	floormate	3	2
C	B	1	2	C_1_2	10115	F	NonWhite	0	22.24170292	56.3	8/19/2015	10011	NonWhite	0	5.627915769	84.5	1	-2.758297084	56.3	0	floormate	1	2
C	B	1	2	C_1_2	10115	F	NonWhite	0	22.27093772	56.8	11/18/2015	10011	NonWhite	0	5.627915769	84.5	1	-2.758297084	56.3	0	floormate	2	2
C	B	1	2	C_1_2	10115	F	NonWhite	0	22.47648994	57.9	1/12/2016	10011	NonWhite	0	5.627915769	84.5	1	-2.758297084	56.3	0	floormate	3	2
C	B	1	2	C_1_2	10115	F	NonWhite	0	23.19585158	60.5	4/14/2016	10011	NonWhite	0	5.627915769	84.5	1	-2.758297084	56.3	0	floormate	4	2
C	B	3	2	C_3_2	10117	F	NonWhite	1	20.37379171	49.9	9/3/2015	10012	White	1	0.974016445	70.8	1	-4.62620829	49.9	0	floormate	1	2
C	B	3	2	C_3_2	10117	F	NonWhite	1	19.58575323	48.4	11/30/2015	10012	White	1	0.974016445	70.8	1	-4.62620829	49.9	0	floormate	2	2
C	B	3	2	C_3_2	10117	F	NonWhite	1	20.28832867	50.2	1/25/2016	10012	White	1	0.974016445	70.8	1	-4.62620829	49.9	0	floormate	3	2
C	B	3	2	C_3_2	10117	F	NonWhite	1	19.96549929	48.9	4/14/2016	10012	White	1	0.974016445	70.8	1	-4.62620829	49.9	0	floormate	4	2
C	B	3	1	C_3_1	10116	F	NonWhite	0	19.810831	52.7	8/19/2015	10013	NonWhite	0	-2.264231422	59.3	0	-5.189169001	52.7	0	floormate	1	2
C	B	3	1	C_3_1	10116	F	NonWhite	0	20.30043909	54.8	11/23/2015	10013	NonWhite	0	-2.264231422	59.3	0	-5.189169001	52.7	0	floormate	2	2
C	B	3	1	C_3_1	10116	F	NonWhite	0	19.98391465	52.9	1/12/2016	10013	NonWhite	0	-2.264231422	59.3	0	-5.189169001	52.7	0	floormate	3	2
C	B	3	1	C_3_1	10116	F	NonWhite	0	20.63784861	54.9	4/19/2016	10013	NonWhite	0	-2.264231422	59.3	0	-5.189169001	52.7	0	floormate	4	2
C	B	1	2	C_1_2	10118	M	NonWhite	1	24.93372049	79	8/19/2015	10014	White	1	-1.100400936	80.3	0	-0.06627951	79	0	floormate	1	2
C	B	1	2	C_1_2	10118	M	NonWhite	1	24.04542485	76.7	4/14/2016	10014	White	1	-1.100400936	80.3	0	-0.06627951	79	0	floormate	4	2
C	B	1	1	C_1_1	10119	M	White	0	26.08397871	84.7	9/3/2015	10015	NonWhite	1	6.189504347	109.3	1	1.083978709	84.7	1	floormate	1	2
C	B	1	1	C_1_1	10119	M	White	0	26.56053797	87.4	11/30/2015	10015	NonWhite	1	6.189504347	109.3	1	1.083978709	84.7	1	floormate	2	2
C	B	1	1	C_1_1	10119	M	White	0	27.4411648	89.9	1/25/2016	10015	NonWhite	1	6.189504347	109.3	1	1.083978709	84.7	1	floormate	3	2
C	B	1	1	C_1_1	10119	M	White	0	27.83659283	91.7	4/24/2016	10015	NonWhite	1	6.189504347	109.3	1	1.083978709	84.7	1	floormate	4	2
A	A	4	3	A_4_3	10120	M	NonWhite	1	26.26125795	79.6	9/9/2015	10016	White	1	3.597894404	98.3	1	1.261257947	79.6	1	floormate	1	2
A	A	4	3	A_4_3	10120	M	NonWhite	1	26.06284273	80	11/19/2015	10016	White	1	3.597894404	98.3	1	1.261257947	79.6	1	floormate	2	2
A	A	4	3	A_4_3	10120	M	NonWhite	1	26.28831497	80.6	1/20/2016	10016	White	1	3.597894404	98.3	1	1.261257947	79.6	1	floormate	3	2
B	A	1	1	B_1_1	10204	F	NonWhite	0	21.90817094	57	10/21/2015	10017	White	0	4.137283196	86.3	1	-3.091829059	57	0	floormate	1	2
B	A	1	1	B_1_1	10204	F	NonWhite	0	22.15985197	58.3	11/17/2015	10017	White	0	4.137283196	86.3	1	-3.091829059	57	0	floormate	2	2
B	A	1	1	B_1_1	10204	F	NonWhite	0	22.32891328	58.6	4/20/2016	10017	White	0	4.137283196	86.3	1	-3.091829059	57	0	floormate	4	2
B	A	1	2	B_1_2	10124	F	White	0	19.81767035	56	10/21/2015	10018	White	0	6.40628442	85.4	1	-5.182329645	56	0	floormate	1	2
B	A	1	2	B_1_2	10124	F	White	0	18.72251005	53.6	1/14/2016	10018	White	0	6.40628442	85.4	1	-5.182329645	56	0	floormate	3	2
B	A	2	1	B_2_1	10137	M	NonWhite	0	24.02937139	69.2	10/20/2015	10019	NonWhite	0	-1.472388206	69.2	0	-0.970628608	69.2	0	floormate	1	2
B	A	2	1	B_2_1	10137	M	NonWhite	0	24.24997428	70	11/30/2015	10019	NonWhite	0	-1.472388206	69.2	0	-0.970628608	69.2	0	floormate	2	2
B	A	2	1	B_2_1	10137	M	NonWhite	0	24.16646261	69.8	1/20/2016	10019	NonWhite	0	-1.472388206	69.2	0	-0.970628608	69.2	0	floormate	3	2
B	A	2	1	B_2_1	10137	M	NonWhite	0	24.62999114	71.6	4/26/2016	10019	NonWhite	0	-1.472388206	69.2	0	-0.970628608	69.2	0	floormate	4	2
B	A	1	3	B_1_3	10130	F	White	0	25.41927804	72.6	10/21/2015	10020	White	0	2.606647279	76.9	1	0.419278036	72.6	1	floormate	1	2
B	A	1	3	B_1_3	10130	F	White	0	25.15570934	72.7	11/17/2015	10020	White	0	2.606647279	76.9	1	0.419278036	72.6	1	floormate	2	2
B	A	1	3	B_1_3	10130	F	White	0	25.06664603	72.4	1/26/2016	10020	White	0	2.606647279	76.9	1	0.419278036	72.6	1	floormate	3	2
B	A	1	3	B_1_3	10130	F	White	0	25.53175863	73.7	4/20/2016	10020	White	0	2.606647279	76.9	1	0.419278036	72.6	1	floormate	4	2
B	A	1	7	B_1_7	10201	F	White	0	21.22655401	57.3	9/9/2015	10021	White	0	-4.989757469	53.1	0	-3.773445988	57.3	0	floormate	1	2
B	A	1	7	B_1_7	10201	F	White	0	22.27372559	60.2	11/17/2015	10021	White	0	-4.989757469	53.1	0	-3.773445988	57.3	0	floormate	2	2
B	A	1	7	B_1_7	10201	F	White	0	21.41849415	58.1	1/14/2016	10021	White	0	-4.989757469	53.1	0	-3.773445988	57.3	0	floormate	3	2
B	A	1	7	B_1_7	10201	F	White	0	21.01010101	57.2	4/28/2016	10021	White	0	-4.989757469	53.1	0	-3.773445988	57.3	0	floormate	4	2
B	A	2	2	B_2_2	10135	F	NonWhite	1	22.27358237	51.8	9/9/2015	10022	White	0	4.098250102	83.6	1	-2.72641763	51.8	0	floormate	1	2
B	A	2	2	B_2_2	10135	F	NonWhite	1	22.31046305	52.5	11/30/2015	10022	White	0	4.098250102	83.6	1	-2.72641763	51.8	0	floormate	2	2
B	A	2	2	B_2_2	10135	F	NonWhite	1	22.46432834	53	1/20/2016	10022	White	0	4.098250102	83.6	1	-2.72641763	51.8	0	floormate	3	2
A	A	8	6	A_8_6	10133	F	White	0	20.30741221	58	10/25/2015	10023	White	0	-4.668534007	58	0	-4.692587795	58	0	floormate	1	2
A	A	8	6	A_8_6	10133	F	White	0	20.46901285	58.6	1/14/2016	10023	White	0	-4.668534007	58	0	-4.692587795	58	0	floormate	3	2
B	A	1	8	B_1_8	10121	F	NonWhite	0	24.13666873	69.1	9/9/2015	10024	NonWhite	1	-6.759224726	49.3	0	-0.863331265	69.1	0	floormate	1	2
B	A	1	8	B_1_8	10121	F	NonWhite	0	24.44328998	69.4	11/17/2015	10024	NonWhite	1	-6.759224726	49.3	0	-0.863331265	69.1	0	floormate	2	2
B	A	1	8	B_1_8	10121	F	NonWhite	0	23.45351451	68.1	1/14/2016	10024	NonWhite	1	-6.759224726	49.3	0	-0.863331265	69.1	0	floormate	3	2
A	A	2	6	A_2_6	10125	F	White	1	26.20657024	73	9/9/2015	10025	White	0	-1.373976676	67	0	1.206570238	73	1	floormate	1	2
A	A	2	6	A_2_6	10125	F	White	1	26.71689156	74.6	11/17/2015	10025	White	0	-1.373976676	67	0	1.206570238	73	1	floormate	2	2
A	A	2	6	A_2_6	10125	F	White	1	26.7052545	74.3	1/14/2016	10025	White	0	-1.373976676	67	0	1.206570238	73	1	floormate	3	2
A	A	2	6	A_2_6	10125	F	White	1	26.79768399	74.2	4/20/2016	10025	White	0	-1.373976676	67	0	1.206570238	73	1	floormate	4	2
B	A	1	5	B_1_5	10122	F	NonWhite	0	30.27464487	77.6	9/9/2015	10026	White	0	-3.550396163	63.9	0	5.274644868	77.6	1	floormate	1	2
B	A	1	5	B_1_5	10122	F	NonWhite	0	30.62338561	78.2	11/17/2015	10026	White	0	-3.550396163	63.9	0	5.274644868	77.6	1	floormate	2	2
B	A	1	5	B_1_5	10122	F	NonWhite	0	31.01732186	80.4	1/14/2016	10026	White	0	-3.550396163	63.9	0	5.274644868	77.6	1	floormate	3	2
B	A	1	5	B_1_5	10122	F	NonWhite	0	31.55742448	81.8	4/20/2016	10026	White	0	-3.550396163	63.9	0	5.274644868	77.6	1	floormate	4	2
E	B	2	2	E_2_2	10209	F	White	0	24.58496379	70.8	9/2/2015	10027	NonWhite	1	-3.247582704	55.2	0	-0.415036206	70.8	0	floormate	1	2
E	B	2	2	E_2_2	10209	F	White	0	25.91861282	75.7	11/18/2015	10027	NonWhite	1	-3.247582704	55.2	0	-0.415036206	70.8	0	floormate	2	2
E	B	2	2	E_2_2	10209	F	White	0	26.48556299	77.9	4/26/2016	10027	NonWhite	1	-3.247582704	55.2	0	-0.415036206	70.8	0	floormate	4	2
A	A	8	5	A_8_5	10147	F	White	0	18.15047039	54.7	9/10/2015	10028	White	0	-3.066071118	70.2	0	-6.849529614	54.7	0	floormate	1	2
A	A	8	5	A_8_5	10147	F	White	0	18.93546163	57	11/16/2015	10028	White	0	-3.066071118	70.2	0	-6.849529614	54.7	0	floormate	2	2
A	A	8	5	A_8_5	10147	F	White	0	19.31237262	57.8	1/14/2016	10028	White	0	-3.066071118	70.2	0	-6.849529614	54.7	0	floormate	3	2
A	A	8	5	A_8_5	10147	F	White	0	19.36732304	58.3	4/25/2016	10028	White	0	-3.066071118	70.2	0	-6.849529614	54.7	0	floormate	4	2
A	A	8	4	A_8_4	10166	F	White	0	20.93925074	56.8	9/10/2015	10029	NonWhite	0	-3.094900366	55.1	0	-4.060749264	56.8	0	floormate	1	2
A	A	8	4	A_8_4	10166	F	White	0	21.90181895	59.7	11/16/2015	10029	NonWhite	0	-3.094900366	55.1	0	-4.060749264	56.8	0	floormate	2	2
A	A	8	4	A_8_4	10166	F	White	0	22.19894314	60.4	1/13/2016	10029	NonWhite	0	-3.094900366	55.1	0	-4.060749264	56.8	0	floormate	3	2
A	A	8	4	A_8_4	10166	F	White	0	23.09660849	62.5	4/25/2016	10029	NonWhite	0	-3.094900366	55.1	0	-4.060749264	56.8	0	floormate	4	2
A	A	8	3	A_8_3	10134	M	NonWhite	0	20.09860262	57.2	9/3/2015	10030	White	1	-4.322221295	58.5	0	-4.90139738	57.2	0	floormate	1	2
A	A	8	3	A_8_3	10134	M	NonWhite	0	20.94421064	60.6	12/2/2015	10030	White	1	-4.322221295	58.5	0	-4.90139738	57.2	0	floormate	2	2
A	A	8	3	A_8_3	10134	M	NonWhite	0	20.79689526	59.75	1/12/2016	10030	White	1	-4.322221295	58.5	0	-4.90139738	57.2	0	floormate	3	2
A	A	8	3	A_8_3	10134	M	NonWhite	0	20.87508783	60.4	4/25/2016	10030	White	1	-4.322221295	58.5	0	-4.90139738	57.2	0	floormate	4	2
B	A	2	3	B_2_3	10138	F	NonWhite	0	19.56438384	52.3	10/20/2015	10031	NonWhite	1	-2.779925807	55.4	0	-5.435616157	52.3	0	floormate	1	2
B	A	2	3	B_2_3	10138	F	NonWhite	0	20.07523719	53.6	11/30/2015	10031	NonWhite	1	-2.779925807	55.4	0	-5.435616157	52.3	0	floormate	2	2
B	A	2	3	B_2_3	10138	F	NonWhite	0	20.25011133	54.1	1/20/2016	10031	NonWhite	1	-2.779925807	55.4	0	-5.435616157	52.3	0	floormate	3	2
B	A	2	3	B_2_3	10138	F	NonWhite	0	20.2263499	54.6	4/21/2016	10031	NonWhite	1	-2.779925807	55.4	0	-5.435616157	52.3	0	floormate	4	2
B	A	2	1	B_2_1	10136	F	NonWhite	0	24.20811	68	10/20/2015	10032	NonWhite	0	-2.32214825	56.9	0	-0.791889998	68	0	floormate	1	2
B	A	2	1	B_2_1	10136	F	NonWhite	0	24.91937434	70.5	1/20/2016	10032	NonWhite	0	-2.32214825	56.9	0	-0.791889998	68	0	floormate	3	2
B	A	2	1	B_2_1	10136	F	NonWhite	0	23.77409328	67.5	4/13/2016	10032	NonWhite	0	-2.32214825	56.9	0	-0.791889998	68	0	floormate	4	2
B	A	2	2	B_2_2	10123	M	NonWhite	0	34.34572569	102.2	10/20/2015	10033	NonWhite	1	7.541768768	91.3	1	9.345725688	102.2	1	floormate	1	2
B	A	2	2	B_2_2	10123	M	NonWhite	0	35.48061134	104.6	11/30/2015	10033	NonWhite	1	7.541768768	91.3	1	9.345725688	102.2	1	floormate	2	2
B	A	2	2	B_2_2	10123	M	NonWhite	0	36.6053547	106.6	1/20/2016	10033	NonWhite	1	7.541768768	91.3	1	9.345725688	102.2	1	floormate	3	2
B	A	2	4	B_2_4	10126	F	White	0	22.46879151	54.4	9/11/2015	10034	NonWhite	0	-3.303360174	58	0	-2.531208491	54.4	0	floormate	1	2
B	A	2	4	B_2_4	10126	F	White	0	23.5839705	57.1	11/30/2015	10034	NonWhite	0	-3.303360174	58	0	-2.531208491	54.4	0	floormate	2	2
B	A	2	4	B_2_4	10126	F	White	0	23.61979934	57.15	1/21/2016	10034	NonWhite	0	-3.303360174	58	0	-2.531208491	54.4	0	floormate	3	2
B	A	2	4	B_2_4	10126	F	White	0	24.62125006	59	4/21/2016	10034	NonWhite	0	-3.303360174	58	0	-2.531208491	54.4	0	floormate	4	2
A	A	10	1	A_10_1	10140	F	NonWhite	0	21.8604935	63.4	9/8/2015	10035	White	0	3.355387524	73.5	1	-3.139506498	63.4	0	floormate	1	2
A	A	10	1	A_10_1	10140	F	NonWhite	0	22.73027838	66	11/19/2015	10035	White	0	3.355387524	73.5	1	-3.139506498	63.4	0	floormate	2	2
A	A	10	1	A_10_1	10140	F	NonWhite	0	21.3583064	62.6	1/13/2016	10035	White	0	3.355387524	73.5	1	-3.139506498	63.4	0	floormate	3	2
A	A	10	1	A_10_1	10140	F	NonWhite	0	21.90373175	64.8	4/21/2016	10035	White	0	3.355387524	73.5	1	-3.139506498	63.4	0	floormate	4	2
A	A	10	2	A_10_2	10139	F	White	0	23.6132769	42.4	9/8/2015	10036	NonWhite	0	3.130489259	83.9	1	-1.386723101	42.4	0	floormate	1	2
A	A	10	2	A_10_2	10139	F	White	0	24.30334113	43.9	11/17/2015	10036	NonWhite	0	3.130489259	83.9	1	-1.386723101	42.4	0	floormate	2	2
A	A	10	2	A_10_2	10139	F	White	0	24.06233142	43.4	4/25/2016	10036	NonWhite	0	3.130489259	83.9	1	-1.386723101	42.4	0	floormate	4	2
A	A	8	10	A_8_10	10127	F	White	0	24.9842967	63.8	9/10/2015	10037	NonWhite	0	-1.023985702	59.4	0	-0.015703296	63.8	0	floormate	1	2
A	A	8	10	A_8_10	10127	F	White	0	25.89010537	65.7	11/17/2015	10037	NonWhite	0	-1.023985702	59.4	0	-0.015703296	63.8	0	floormate	2	2
A	A	8	10	A_8_10	10127	F	White	0	26.07076973	66.2	1/14/2016	10037	NonWhite	0	-1.023985702	59.4	0	-0.015703296	63.8	0	floormate	3	2
A	A	8	10	A_8_10	10127	F	White	0	25.65968886	66.1	4/21/2016	10037	NonWhite	0	-1.023985702	59.4	0	-0.015703296	63.8	0	floormate	4	2
A	A	8	3	A_8_3	10141	F	White	0	21.73572498	62.3	9/3/2015	10038	NonWhite	1	-1.003405655	59.3	0	-3.264275016	62.3	0	floormate	1	2
A	A	8	3	A_8_3	10141	F	White	0	23.97710817	68.4	5/2/2016	10038	NonWhite	1	-1.003405655	59.3	0	-3.264275016	62.3	0	floormate	4	2
A	A	8	4	A_8_4	10143	M	NonWhite	0	27.62556177	84.7	9/3/2015	10039	NonWhite	1	-2.736088353	69.2	0	2.625561766	84.7	1	floormate	1	2
A	A	8	4	A_8_4	10143	M	NonWhite	0	27.91982027	85.7	11/30/2015	10039	NonWhite	1	-2.736088353	69.2	0	2.625561766	84.7	1	floormate	2	2
A	A	8	4	A_8_4	10143	M	NonWhite	0	27.8424715	86	1/12/2016	10039	NonWhite	1	-2.736088353	69.2	0	2.625561766	84.7	1	floormate	3	2
A	A	8	4	A_8_4	10143	M	NonWhite	0	29.21616736	90.5	4/20/2016	10039	NonWhite	1	-2.736088353	69.2	0	2.625561766	84.7	1	floormate	4	2
E	B	3	1	E_3_1	10167	F	White	0	22.90914215	70.4	8/17/2015	10040	White	0	-8.3755553	45.7	0	-2.090857853	70.4	0	floormate	1	2
E	B	3	1	E_3_1	10167	F	White	0	22.43092867	67.6	11/30/2015	10040	White	0	-8.3755553	45.7	0	-2.090857853	70.4	0	floormate	2	2
E	B	3	1	E_3_1	10167	F	White	0	22.70968364	67.85	1/12/2016	10040	White	0	-8.3755553	45.7	0	-2.090857853	70.4	0	floormate	3	2
B	A	1	6	B_1_6	10108	F	NonWhite	0	22.18611861	54.2	9/9/2015	10041	White	0	-1.398287968	62.4	0	-2.813881388	54.2	0	floormate	1	2
B	A	1	6	B_1_6	10108	F	NonWhite	0	22.42354497	54.5	11/17/2015	10041	White	0	-1.398287968	62.4	0	-2.813881388	54.2	0	floormate	2	2
B	A	1	6	B_1_6	10108	F	NonWhite	0	21.89202713	53.55	1/14/2016	10041	White	0	-1.398287968	62.4	0	-2.813881388	54.2	0	floormate	3	2
A	A	6	4	A_6_4	10179	F	NonWhite	1	22.93971738	62	9/10/2015	10042	White	0	-2.355114154	49.2	0	-2.060282617	62	0	floormate	1	2
A	A	6	4	A_6_4	10179	F	NonWhite	1	23.41218523	63.2	11/19/2015	10042	White	0	-2.355114154	49.2	0	-2.060282617	62	0	floormate	2	2
A	A	6	4	A_6_4	10179	F	NonWhite	1	23.86470599	64.5	1/13/2016	10042	White	0	-2.355114154	49.2	0	-2.060282617	62	0	floormate	3	2
A	A	6	4	A_6_4	10179	F	NonWhite	1	24.93379489	67.8	4/25/2016	10042	White	0	-2.355114154	49.2	0	-2.060282617	62	0	floormate	4	2
A	A	8	7	A_8_7	10148	F	White	0	29.04615385	76.7	9/11/2015	10043	White	0	-5.91653535	60.6	0	4.046153846	76.7	1	floormate	1	2
A	A	8	7	A_8_7	10148	F	White	0	29.48725451	77.1	11/19/2015	10043	White	0	-5.91653535	60.6	0	4.046153846	76.7	1	floormate	2	2
A	A	8	7	A_8_7	10148	F	White	0	29.98991974	78.9	1/14/2016	10043	White	0	-5.91653535	60.6	0	4.046153846	76.7	1	floormate	3	2
A	A	8	7	A_8_7	10148	F	White	0	28.98522942	75.6	4/21/2016	10043	White	0	-5.91653535	60.6	0	4.046153846	76.7	1	floormate	4	2
A	A	8	8	A_8_8	10208	F	White	0	22.63259093	56.5	10/25/2015	10044	NonWhite	1	-3.510460961	52.7	0	-2.367409069	56.5	0	floormate	1	2
A	A	8	8	A_8_8	10208	F	White	0	22.19195642	55.4	1/14/2016	10044	NonWhite	1	-3.510460961	52.7	0	-2.367409069	56.5	0	floormate	3	2
A	A	6	2	A_6_2	10149	F	White	1	28.7324924	85.2	9/11/2015	10045	NonWhite	1	-0.691556393	58.1	0	3.732492402	85.2	1	floormate	1	2
A	A	6	2	A_6_2	10149	F	White	1	29.03599484	86	11/16/2015	10045	NonWhite	1	-0.691556393	58.1	0	3.732492402	85.2	1	floormate	2	2
A	A	6	2	A_6_2	10149	F	White	1	30.08082642	89.25	1/15/2016	10045	NonWhite	1	-0.691556393	58.1	0	3.732492402	85.2	1	floormate	3	2
A	A	7	9	A_7_9	10150	F	NonWhite	0	25.13480791	75.4	9/10/2015	10046	White	1	-5.101594637	54.7	0	0.134807909	75.4	1	floormate	1	2
A	A	7	9	A_7_9	10150	F	NonWhite	0	25.75609704	77.8	11/19/2015	10046	White	1	-5.101594637	54.7	0	0.134807909	75.4	1	floormate	2	2
A	A	7	9	A_7_9	10150	F	NonWhite	0	26.32448144	79.7	1/15/2016	10046	White	1	-5.101594637	54.7	0	0.134807909	75.4	1	floormate	3	2
A	A	7	9	A_7_9	10150	F	NonWhite	0	25.83786771	79.4	4/25/2016	10046	White	1	-5.101594637	54.7	0	0.134807909	75.4	1	floormate	4	2
A	A	2	4	A_2_4	10129	F	NonWhite	0	24.710739	66.3	9/9/2015	10047	NonWhite	1	-4.189310422	57.9	0	-0.289261004	66.3	0	floormate	1	2
A	A	2	4	A_2_4	10129	F	NonWhite	0	24.48647854	66.1	1/13/2016	10047	NonWhite	1	-4.189310422	57.9	0	-0.289261004	66.3	0	floormate	3	2
A	A	2	4	A_2_4	10129	F	NonWhite	0	25.3252158	67.7	4/23/2016	10047	NonWhite	1	-4.189310422	57.9	0	-0.289261004	66.3	0	floormate	4	2
A	A	5	1	A_5_1	10110	F	White	0	26.49167362	71.6	9/9/2015	10048	NonWhite	1	3.299414796	72.9	1	1.491673623	71.6	1	floormate	1	2
A	A	5	1	A_5_1	10110	F	White	0	26.6209704	72.3	11/16/2015	10048	NonWhite	1	3.299414796	72.9	1	1.491673623	71.6	1	floormate	2	2
A	A	5	1	A_5_1	10110	F	White	0	26.8277795	72.2	1/20/2016	10048	NonWhite	1	3.299414796	72.9	1	1.491673623	71.6	1	floormate	3	2
A	A	5	1	A_5_1	10110	F	White	0	27.61097722	73	4/13/2016	10048	NonWhite	1	3.299414796	72.9	1	1.491673623	71.6	1	floormate	4	2
A	A	8	1	A_8_1	10154	M	White	1	20.06058697	70.3	9/3/2015	10049	White	0	-1.216216216	81.4	0	-4.939413032	70.3	0	floormate	1	2
A	A	8	1	A_8_1	10154	M	White	1	21.68712105	76	11/30/2015	10049	White	0	-1.216216216	81.4	0	-4.939413032	70.3	0	floormate	2	2
A	A	8	1	A_8_1	10154	M	White	1	21.26523016	75	1/12/2016	10049	White	0	-1.216216216	81.4	0	-4.939413032	70.3	0	floormate	3	2
A	A	8	1	A_8_1	10154	M	White	1	20.56926211	72.7	4/24/2016	10049	White	0	-1.216216216	81.4	0	-4.939413032	70.3	0	floormate	4	2
A	A	8	2	A_8_2	10153	M	NonWhite	0	28.21612394	87.8	9/3/2015	10050	NonWhite	0	-0.379375753	88.6	0	3.21612394	87.8	1	floormate	1	2
A	A	8	2	A_8_2	10153	M	NonWhite	0	28.3765132	87.5	11/18/2015	10050	NonWhite	0	-0.379375753	88.6	0	3.21612394	87.8	1	floormate	2	2
A	A	8	2	A_8_2	10153	M	NonWhite	0	29.05618521	89.8	1/12/2016	10050	NonWhite	0	-0.379375753	88.6	0	3.21612394	87.8	1	floormate	3	2
A	A	8	2	A_8_2	10153	M	NonWhite	0	26.2735216	81.2	4/21/2016	10050	NonWhite	0	-0.379375753	88.6	0	3.21612394	87.8	1	floormate	4	2
E	B	1	1	E_1_1	10155	M	White	0	21.4779479	71.3	8/19/2015	10051	White	1	-1.671104181	71.2	0	-3.522052099	71.3	0	floormate	1	2
E	B	1	1	E_1_1	10155	M	White	0	23.80143525	79.1	11/18/2015	10051	White	1	-1.671104181	71.2	0	-3.522052099	71.3	0	floormate	2	2
E	B	1	1	E_1_1	10155	M	White	0	22.88352854	76.3	1/12/2016	10051	White	1	-1.671104181	71.2	0	-3.522052099	71.3	0	floormate	3	2
E	B	1	2	E_1_2	10156	M	NonWhite	0	23.39606642	79.9	8/20/2015	10052	NonWhite	0	7.887441287	108.1	1	-1.603933584	79.9	0	floormate	1	2
E	B	1	2	E_1_2	10156	M	NonWhite	0	23.92379879	82.5	12/1/2015	10052	NonWhite	0	7.887441287	108.1	1	-1.603933584	79.9	0	floormate	2	2
E	B	1	2	E_1_2	10156	M	NonWhite	0	23.95909423	82	1/12/2016	10052	NonWhite	0	7.887441287	108.1	1	-1.603933584	79.9	0	floormate	3	2
E	B	1	2	E_1_2	10156	M	NonWhite	0	23.98077402	83.5	4/12/2016	10052	NonWhite	0	7.887441287	108.1	1	-1.603933584	79.9	0	floormate	4	2
A	A	4	8	A_4_8	10172	F	White	0	22.45680473	59.3	9/9/2015	10053	NonWhite	0	1.475025883	67.1	1	-2.543195266	59.3	0	floormate	1	2
A	A	4	8	A_4_8	10172	F	White	0	20.82840237	55	11/30/2015	10053	NonWhite	0	1.475025883	67.1	1	-2.543195266	59.3	0	floormate	2	2
A	A	4	8	A_4_8	10172	F	White	0	21.23322575	56	1/13/2016	10053	NonWhite	0	1.475025883	67.1	1	-2.543195266	59.3	0	floormate	3	2
A	A	4	8	A_4_8	10172	F	White	0	22.86363416	60.3	4/25/2016	10053	NonWhite	0	1.475025883	67.1	1	-2.543195266	59.3	0	floormate	4	2
A	A	4	5	A_4_5	10206	F	White	0	25.12456533	68.9	9/9/2015	10054	NonWhite	0	-6.955734698	43.8	0	0.124565334	68.9	1	floormate	1	2
A	A	4	5	A_4_5	10206	F	White	0	25.2467794	72.15	1/13/2016	10054	NonWhite	0	-6.955734698	43.8	0	0.124565334	68.9	1	floormate	3	2
A	A	4	5	A_4_5	10206	F	White	0	25.65251791	71.2	4/21/2016	10054	NonWhite	0	-6.955734698	43.8	0	0.124565334	68.9	1	floormate	4	2
A	A	3	2	A_3_2	10171	F	NonWhite	0	20.06693582	49.4	9/9/2015	10055	NonWhite	1	2.929646498	76.5	1	-4.933064176	49.4	0	floormate	1	2
A	A	3	2	A_3_2	10171	F	NonWhite	0	21.45926203	53.3	12/2/2015	10055	NonWhite	1	2.929646498	76.5	1	-4.933064176	49.4	0	floormate	2	2
A	A	3	2	A_3_2	10171	F	NonWhite	0	20.5843176	50.9	1/20/2016	10055	NonWhite	1	2.929646498	76.5	1	-4.933064176	49.4	0	floormate	3	2
A	A	3	2	A_3_2	10171	F	NonWhite	0	20.59964727	51.1	4/20/2016	10055	NonWhite	1	2.929646498	76.5	1	-4.933064176	49.4	0	floormate	4	2
A	A	6	1	A_6_1	10210	M	NonWhite	0	20.17698483	59.9	9/9/2015	10056	White	0	-1.478737813	81.9	0	-4.823015169	59.9	0	floormate	1	2
A	A	6	1	A_6_1	10210	M	NonWhite	0	20.78652209	62.5	1/15/2016	10056	White	0	-1.478737813	81.9	0	-4.823015169	59.9	0	floormate	3	2
A	A	6	1	A_6_1	10210	M	NonWhite	0	20.29748607	61.1	4/25/2016	10056	White	0	-1.478737813	81.9	0	-4.823015169	59.9	0	floormate	4	2
A	A	9	1	A_9_1	10161	M	White	0	23.64442275	86.8	9/8/2015	10057	White	0	-1.981762782	63.2	0	-1.355577251	86.8	0	floormate	1	2
A	A	9	1	A_9_1	10161	M	White	0	25.36980859	94.5	11/19/2015	10057	White	0	-1.981762782	63.2	0	-1.355577251	86.8	0	floormate	2	2
A	A	9	1	A_9_1	10161	M	White	0	26.7864718	98.9	1/14/2016	10057	White	0	-1.981762782	63.2	0	-1.355577251	86.8	0	floormate	3	2
A	A	7	7	A_7_7	10185	F	White	0	21.13825537	58.6	9/3/2015	10058	White	0	-2.861631895	53.6	0	-3.861744628	58.6	0	floormate	1	2
A	A	7	7	A_7_7	10185	F	White	0	21.78113624	60.6	11/30/2015	10058	White	0	-2.861631895	53.6	0	-3.861744628	58.6	0	floormate	2	2
A	A	7	7	A_7_7	10185	F	White	0	21.41648948	59.8	1/12/2016	10058	White	0	-2.861631895	53.6	0	-3.861744628	58.6	0	floormate	3	2
A	A	7	7	A_7_7	10185	F	White	0	21.52393006	60.1	4/21/2016	10058	White	0	-2.861631895	53.6	0	-3.861744628	58.6	0	floormate	4	2
A	A	7	10	A_7_10	10165	F	NonWhite	0	25.13164693	66.2	9/10/2015	10059	White	1	3.262300881	71.9	1	0.131646931	66.2	1	floormate	1	2
A	A	7	10	A_7_10	10165	F	NonWhite	0	26.11289589	68.7	11/17/2015	10059	White	1	3.262300881	71.9	1	0.131646931	66.2	1	floormate	2	2
A	A	7	10	A_7_10	10165	F	NonWhite	0	26.38974319	69.3	1/15/2016	10059	White	1	3.262300881	71.9	1	0.131646931	66.2	1	floormate	3	2
A	A	7	10	A_7_10	10165	F	NonWhite	0	26.93816229	70	4/13/2016	10059	White	1	3.262300881	71.9	1	0.131646931	66.2	1	floormate	4	2
A	A	4	2	A_4_2	10164	M	NonWhite	1	22.59633684	63.7	9/9/2015	10060	NonWhite	1	2.081039143	85.9	1	-2.403663161	63.7	0	floormate	1	2
A	A	4	2	A_4_2	10164	M	NonWhite	1	23.61271789	67.6	11/19/2015	10060	NonWhite	1	2.081039143	85.9	1	-2.403663161	63.7	0	floormate	2	2
A	A	4	2	A_4_2	10164	M	NonWhite	1	23.76707421	67.4	1/20/2016	10060	NonWhite	1	2.081039143	85.9	1	-2.403663161	63.7	0	floormate	3	2
A	A	8	1	A_8_1	10142	F	White	0	19.55950033	47.6	9/10/2015	10061	NonWhite	0	-4.246564324	50.7	0	-5.440499671	47.6	0	floormate	1	2
A	A	8	1	A_8_1	10142	F	White	0	20.00985596	49.7	11/16/2015	10061	NonWhite	0	-4.246564324	50.7	0	-5.440499671	47.6	0	floormate	2	2
A	A	8	1	A_8_1	10142	F	White	0	19.9166939	49.5	1/13/2016	10061	NonWhite	0	-4.246564324	50.7	0	-5.440499671	47.6	0	floormate	3	2
A	A	8	9	A_8_9	10170	F	White	0	20.12252018	49.6	9/10/2015	10062	NonWhite	0	-3.087029652	61.7	0	-4.877479817	49.6	0	floormate	1	2
A	A	8	9	A_8_9	10170	F	White	0	20.49927114	50.4	11/19/2015	10062	NonWhite	0	-3.087029652	61.7	0	-4.877479817	49.6	0	floormate	2	2
A	A	8	9	A_8_9	10170	F	White	0	20.21455904	49.7	1/15/2016	10062	NonWhite	0	-3.087029652	61.7	0	-4.877479817	49.6	0	floormate	3	2
A	A	8	9	A_8_9	10170	F	White	0	20.23321614	50	4/25/2016	10062	NonWhite	0	-3.087029652	61.7	0	-4.877479817	49.6	0	floormate	4	2
E	B	3	2	E_3_2	10144	F	White	0	21.06589023	57.7	8/17/2015	10063	White	0	0.320043878	68.6	1	-3.934109765	57.7	0	floormate	1	2
E	B	3	2	E_3_2	10144	F	White	0	22.76379561	62.2	12/1/2015	10063	White	0	0.320043878	68.6	1	-3.934109765	57.7	0	floormate	2	2
E	B	3	2	E_3_2	10144	F	White	0	22.29669518	60.85	1/14/2016	10063	White	0	0.320043878	68.6	1	-3.934109765	57.7	0	floormate	3	2
E	B	3	2	E_3_2	10144	F	White	0	22.96277161	63.2	4/12/2016	10063	White	0	0.320043878	68.6	1	-3.934109765	57.7	0	floormate	4	2
A	A	7	6	A_7_6	10168	F	NonWhite	0	20.23967144	45.6	9/3/2015	10064	White	0	0.061676084	67.9	1	-4.760328557	45.6	0	floormate	1	2
A	A	7	6	A_7_6	10168	F	NonWhite	0	20.84444444	46.9	11/30/2015	10064	White	0	0.061676084	67.9	1	-4.760328557	45.6	0	floormate	2	2
A	A	7	6	A_7_6	10168	F	NonWhite	0	20.75860227	47.05	1/12/2016	10064	White	0	0.061676084	67.9	1	-4.760328557	45.6	0	floormate	3	2
A	A	7	6	A_7_6	10168	F	NonWhite	0	20.94787142	47.7	4/21/2016	10064	White	0	0.061676084	67.9	1	-4.760328557	45.6	0	floormate	4	2
A	A	7	3	A_7_3	10184	F	NonWhite	0	24.92921653	57.9	9/3/2015	10065	White	0	-1.441207076	56.6	0	-0.070783475	57.9	0	floormate	1	2
A	A	7	3	A_7_3	10184	F	NonWhite	0	25.11156468	59.4	12/2/2015	10065	White	0	-1.441207076	56.6	0	-0.070783475	57.9	0	floormate	2	2
A	A	7	3	A_7_3	10184	F	NonWhite	0	26.32443742	60.7	1/27/2016	10065	White	0	-1.441207076	56.6	0	-0.070783475	57.9	0	floormate	3	2
A	A	7	8	A_7_8	10187	F	White	0	23.40074026	63.4	9/3/2015	10066	White	0	-3.507350002	66.5	0	-1.599259739	63.4	0	floormate	1	2
A	A	7	8	A_7_8	10187	F	White	0	23.21402937	64.2	11/30/2015	10066	White	0	-3.507350002	66.5	0	-1.599259739	63.4	0	floormate	2	2
A	A	7	8	A_7_8	10187	F	White	0	22.3827431	62.05	1/12/2016	10066	White	0	-3.507350002	66.5	0	-1.599259739	63.4	0	floormate	3	2
A	A	7	8	A_7_8	10187	F	White	0	22.41542945	61.1	4/13/2016	10066	White	0	-3.507350002	66.5	0	-1.599259739	63.4	0	floormate	4	2
A	A	3	1	A_3_1	10159	F	NonWhite	1	25.91288328	62.9	9/9/2015	10067	NonWhite	1	-2.636996373	58.4	0	0.912883276	62.9	1	floormate	1	2
A	A	3	1	A_3_1	10159	F	NonWhite	1	27.21485472	66.4	11/19/2015	10067	NonWhite	1	-2.636996373	58.4	0	0.912883276	62.9	1	floormate	2	2
A	A	3	1	A_3_1	10159	F	NonWhite	1	28.40920553	68.65	1/20/2016	10067	NonWhite	1	-2.636996373	58.4	0	0.912883276	62.9	1	floormate	3	2
A	A	3	1	A_3_1	10159	F	NonWhite	1	28.37510987	68.7	4/13/2016	10067	NonWhite	1	-2.636996373	58.4	0	0.912883276	62.9	1	floormate	4	2
A	A	4	6	A_4_6	10211	F	NonWhite	0	26.44183579	72.6	9/9/2015	10068	NonWhite	0	-4.004742918	56.4	0	1.441835792	72.6	1	floormate	1	2
A	A	4	6	A_4_6	10211	F	NonWhite	0	26.78766998	72.4	11/17/2015	10068	NonWhite	0	-4.004742918	56.4	0	1.441835792	72.6	1	floormate	2	2
A	A	4	6	A_4_6	10211	F	NonWhite	0	26.29145371	72.1	1/15/2016	10068	NonWhite	0	-4.004742918	56.4	0	1.441835792	72.6	1	floormate	3	2
A	A	4	6	A_4_6	10211	F	NonWhite	0	25.67154426	70.4	4/25/2016	10068	NonWhite	0	-4.004742918	56.4	0	1.441835792	72.6	1	floormate	4	2
A	A	2	1	A_2_1	10151	F	NonWhite	1	25.0443978	62.6	9/23/2015	10069	White	0	-2.868853344	61.5	0	0.044397796	62.6	1	floormate	1	2
A	A	2	1	A_2_1	10151	F	NonWhite	1	26.11117917	63.3	11/17/2015	10069	White	0	-2.868853344	61.5	0	0.044397796	62.6	1	floormate	2	2
A	A	2	1	A_2_1	10151	F	NonWhite	1	26.46434694	64.9	1/13/2016	10069	White	0	-2.868853344	61.5	0	0.044397796	62.6	1	floormate	3	2
A	A	2	1	A_2_1	10151	F	NonWhite	1	26.67519178	65	4/26/2016	10069	White	0	-2.868853344	61.5	0	0.044397796	62.6	1	floormate	4	2
A	A	6	2	A_6_2	10174	M	NonWhite	1	26.40994935	72.6	9/11/2015	10070	White	0	4.951865491	106.2	1	1.409949348	72.6	1	floormate	1	2
A	A	6	2	A_6_2	10174	M	NonWhite	1	25.19749586	69.1	11/16/2015	10070	White	0	4.951865491	106.2	1	1.409949348	72.6	1	floormate	2	2
A	A	6	2	A_6_2	10174	M	NonWhite	1	24.40727387	67.5	4/13/2016	10070	White	0	4.951865491	106.2	1	1.409949348	72.6	1	floormate	4	2
A	A	4	4	A_4_4	10191	M	NonWhite	1	28.44782439	76.7	9/11/2015	10071	NonWhite	1	-5.142579616	59.5	0	3.447824391	76.7	1	floormate	1	2
A	A	4	4	A_4_4	10191	M	NonWhite	1	28.98071625	78.9	11/20/2015	10071	NonWhite	1	-5.142579616	59.5	0	3.447824391	76.7	1	floormate	2	2
A	A	4	4	A_4_4	10191	M	NonWhite	1	29.32213875	79.25	1/21/2016	10071	NonWhite	1	-5.142579616	59.5	0	3.447824391	76.7	1	floormate	3	2
A	A	3	3	A_3_3	10212	F	NonWhite	1	20.78060273	48.9	9/9/2015	10072	NonWhite	1	7.496063188	88.9	1	-4.219397269	48.9	0	floormate	1	2
A	A	3	3	A_3_3	10212	F	NonWhite	1	18.42483412	43.3	11/17/2015	10072	NonWhite	1	7.496063188	88.9	1	-4.219397269	48.9	0	floormate	2	2
A	A	3	3	A_3_3	10212	F	NonWhite	1	21.10558366	49.6	1/20/2016	10072	NonWhite	1	7.496063188	88.9	1	-4.219397269	48.9	0	floormate	3	2
A	A	3	3	A_3_3	10212	F	NonWhite	1	21.79962894	51.7	4/13/2016	10072	NonWhite	1	7.496063188	88.9	1	-4.219397269	48.9	0	floormate	4	2
E	B	2	1	E_2_1	10177	F	White	0	19.93417691	64.3	8/23/2015	10073	NonWhite	0	-3.544293413	56.1	0	-5.065823086	64.3	0	floormate	1	2
E	B	2	1	E_2_1	10177	F	White	0	21.08024691	68.3	11/18/2015	10073	NonWhite	0	-3.544293413	56.1	0	-5.065823086	64.3	0	floormate	2	2
E	B	2	1	E_2_1	10177	F	White	0	21.25091692	67.9	1/12/2016	10073	NonWhite	0	-3.544293413	56.1	0	-5.065823086	64.3	0	floormate	3	2
E	B	2	1	E_2_1	10177	F	White	0	21.35831995	67.9	4/18/2016	10073	NonWhite	0	-3.544293413	56.1	0	-5.065823086	64.3	0	floormate	4	2
A	A	6	3	A_6_3	10152	F	NonWhite	0	20.79149062	54.7	9/9/2015	10074	White	0	-4.17833555	57.1	0	-4.208509383	54.7	0	floormate	1	2
A	A	6	3	A_6_3	10152	F	NonWhite	0	21.18223903	57.25	1/15/2016	10074	White	0	-4.17833555	57.1	0	-4.208509383	54.7	0	floormate	3	2
A	A	6	1	A_6_1	10178	F	White	1	22.00310342	67	9/11/2015	10075	White	0	-3.571350949	63.1	0	-2.996896577	67	0	floormate	1	2
A	A	6	1	A_6_1	10178	F	White	1	22.98088506	68.7	11/16/2015	10075	White	0	-3.571350949	63.1	0	-2.996896577	67	0	floormate	2	2
A	A	6	1	A_6_1	10178	F	White	1	22.49923505	68.55	1/15/2016	10075	White	0	-3.571350949	63.1	0	-2.996896577	67	0	floormate	3	2
A	A	6	1	A_6_1	10178	F	White	1	23.77088418	72.3	4/20/2016	10075	White	0	-3.571350949	63.1	0	-2.996896577	67	0	floormate	4	2
D	B	3	1	D_3_1	10188	F	White	0	19.3359375	49.5	8/17/2015	10076	NonWhite	1	-4.300039972	52.2	0	-5.6640625	49.5	0	floormate	1	2
D	B	3	1	D_3_1	10188	F	White	0	19.28937927	50	11/18/2015	10076	NonWhite	1	-4.300039972	52.2	0	-5.6640625	49.5	0	floormate	2	2
D	B	3	1	D_3_1	10188	F	White	0	19.96291838	50.5	1/13/2016	10076	NonWhite	1	-4.300039972	52.2	0	-5.6640625	49.5	0	floormate	3	2
D	B	3	1	D_3_1	10188	F	White	0	20.08087612	51.6	4/21/2016	10076	NonWhite	1	-4.300039972	52.2	0	-5.6640625	49.5	0	floormate	4	2
A	A	4	2	A_4_2	10109	F	White	0	22.12973973	67	9/9/2015	10077	NonWhite	1	-3.933588721	54.2	0	-2.870260272	67	0	floormate	1	2
A	A	4	2	A_4_2	10109	F	White	0	22.17514468	68.3	12/2/2015	10077	NonWhite	1	-3.933588721	54.2	0	-2.870260272	67	0	floormate	2	2
A	A	4	2	A_4_2	10109	F	White	0	22.03318698	68.25	1/25/2016	10077	NonWhite	1	-3.933588721	54.2	0	-2.870260272	67	0	floormate	3	2
A	A	4	1	A_4_1	10157	F	White	0	19.02337884	53.5	9/9/2015	10078	NonWhite	0	-6.152297586	55.5	0	-5.976621156	53.5	0	floormate	1	2
A	A	4	1	A_4_1	10157	F	White	0	19.32882185	54.1	12/2/2015	10078	NonWhite	0	-6.152297586	55.5	0	-5.976621156	53.5	0	floormate	2	2
A	A	4	1	A_4_1	10157	F	White	0	18.9732325	53.2	1/25/2016	10078	NonWhite	0	-6.152297586	55.5	0	-5.976621156	53.5	0	floormate	3	2
A	A	4	1	A_4_1	10157	F	White	0	19.22639649	54.2	4/25/2016	10078	NonWhite	0	-6.152297586	55.5	0	-5.976621156	53.5	0	floormate	4	2
B	A	3	1	B_3_1	10199	F	NonWhite	0	25.00540657	66.6	10/16/2015	10079	White	1	-2.484381298	65.3	0	0.005406574	66.6	1	floormate	1	2
B	A	3	1	B_3_1	10199	F	NonWhite	0	25.22737047	68.1	11/15/2015	10079	White	1	-2.484381298	65.3	0	0.005406574	66.6	1	floormate	2	2
B	A	3	1	B_3_1	10199	F	NonWhite	0	25.57633633	69	1/20/2016	10079	White	1	-2.484381298	65.3	0	0.005406574	66.6	1	floormate	3	2
A	A	7	2	A_7_2	10186	F	White	0	21.82680022	63.6	9/3/2015	10080	White	0	-5.880783194	51.8	0	-3.173199778	63.6	0	floormate	1	2
A	A	7	2	A_7_2	10186	F	White	0	21.52701984	62.8	11/30/2015	10080	White	0	-5.880783194	51.8	0	-3.173199778	63.6	0	floormate	2	2
A	A	7	2	A_7_2	10186	F	White	0	21.32878683	62.55	1/12/2016	10080	White	0	-5.880783194	51.8	0	-3.173199778	63.6	0	floormate	3	2
A	A	7	2	A_7_2	10186	F	White	0	23.25401398	67.6	4/21/2016	10080	White	0	-5.880783194	51.8	0	-3.173199778	63.6	0	floormate	4	2
A	A	7	4	A_7_4	10162	F	White	0	21.30064321	57.5	9/3/2015	10081	White	1	7.537347216	73.6	1	-3.699356795	57.5	0	floormate	1	2
A	A	7	4	A_7_4	10162	F	White	0	21.22177653	56.8	11/30/2015	10081	White	1	7.537347216	73.6	1	-3.699356795	57.5	0	floormate	2	2
A	A	7	4	A_7_4	10162	F	White	0	21.87030145	58.5	1/12/2016	10081	White	1	7.537347216	73.6	1	-3.699356795	57.5	0	floormate	3	2
A	A	7	1	A_7_1	10169	F	NonWhite	0	19.88817486	56.4	9/3/2015	10082	NonWhite	1	-4.756251057	57	0	-5.111825142	56.4	0	floormate	1	2
A	A	7	1	A_7_1	10169	F	NonWhite	0	21.0030601	60.2	11/30/2015	10082	NonWhite	1	-4.756251057	57	0	-5.111825142	56.4	0	floormate	2	2
A	A	7	1	A_7_1	10169	F	NonWhite	0	21.43745666	61.3	1/12/2016	10082	NonWhite	1	-4.756251057	57	0	-5.111825142	56.4	0	floormate	3	2
A	A	7	1	A_7_1	10169	F	NonWhite	0	21.08774285	60.3	4/21/2016	10082	NonWhite	1	-4.756251057	57	0	-5.111825142	56.4	0	floormate	4	2
A	A	7	5	A_7_5	10163	F	White	0	23.61296262	63.2	9/3/2015	10083	NonWhite	0	-3.793943263	59	0	-1.38703738	63.2	0	floormate	1	2
A	A	7	5	A_7_5	10163	F	White	0	24.06676519	64.1	11/30/2015	10083	NonWhite	0	-3.793943263	59	0	-1.38703738	63.2	0	floormate	2	2
A	A	7	5	A_7_5	10163	F	White	0	24.07713499	65.55	1/12/2016	10083	NonWhite	0	-3.793943263	59	0	-1.38703738	63.2	0	floormate	3	2
A	A	7	5	A_7_5	10163	F	White	0	25.77997501	69	4/21/2016	10083	NonWhite	0	-3.793943263	59	0	-1.38703738	63.2	0	floormate	4	2
D	B	3	2	D_3_2	10180	F	White	1	21.19320656	58.4	8/17/2015	10084	White	0	-5.539095567	54.6	0	-3.806793439	58.4	0	floormate	1	2
D	B	3	2	D_3_2	10180	F	White	1	21.99158078	60.6	11/18/2015	10084	White	0	-5.539095567	54.6	0	-3.806793439	58.4	0	floormate	2	2
D	B	3	2	D_3_2	10180	F	White	1	21.87915704	60	1/13/2016	10084	White	0	-5.539095567	54.6	0	-3.806793439	58.4	0	floormate	3	2
D	B	3	2	D_3_2	10180	F	White	1	22.42705763	61.8	4/18/2016	10084	White	0	-5.539095567	54.6	0	-3.806793439	58.4	0	floormate	4	2
F	B	1	3	F_1_3	10189	F	White	0	19.17309585	53.6	8/17/2015	10085	NonWhite	1	-6.695955124	46.1	0	-5.826904146	53.6	0	floormate	1	2
F	B	1	3	F_1_3	10189	F	White	0	19.2514512	54.4	11/23/2015	10085	NonWhite	1	-6.695955124	46.1	0	-5.826904146	53.6	0	floormate	2	2
F	B	1	3	F_1_3	10189	F	White	0	19.63998801	55.3	1/14/2016	10085	NonWhite	1	-6.695955124	46.1	0	-5.826904146	53.6	0	floormate	3	2
F	B	1	3	F_1_3	10189	F	White	0	19.35761729	54.7	4/13/2016	10085	NonWhite	1	-6.695955124	46.1	0	-5.826904146	53.6	0	floormate	4	2
F	B	1	4	F_1_4	10193	F	NonWhite	0	19.0316054	51.5	8/17/2015	10086	White	1	-3.979099858	56.4	0	-5.968394601	51.5	0	floormate	1	2
F	B	1	4	F_1_4	10193	F	NonWhite	0	20.27513584	54.2	11/23/2015	10086	White	1	-3.979099858	56.4	0	-5.968394601	51.5	0	floormate	2	2
F	B	1	4	F_1_4	10193	F	NonWhite	0	19.86719799	53.5	1/19/2016	10086	White	1	-3.979099858	56.4	0	-5.968394601	51.5	0	floormate	3	2
F	B	1	4	F_1_4	10193	F	NonWhite	0	20.49849214	55.2	4/12/2016	10086	White	1	-3.979099858	56.4	0	-5.968394601	51.5	0	floormate	4	2
A	A	4	1	A_4_1	10175	M	NonWhite	0	21.7235655	56.1	9/9/2015	10087	NonWhite	1	2.927329567	80.9	1	-3.276434501	56.1	0	floormate	1	2
A	A	4	1	A_4_1	10175	M	NonWhite	0	21.6309672	56	11/17/2015	10087	NonWhite	1	2.927329567	80.9	1	-3.276434501	56.1	0	floormate	2	2
A	A	4	1	A_4_1	10175	M	NonWhite	0	21.14974286	55.3	1/20/2016	10087	NonWhite	1	2.927329567	80.9	1	-3.276434501	56.1	0	floormate	3	2
A	A	4	1	A_4_1	10175	M	NonWhite	0	21.1010278	54.9	4/13/2016	10087	NonWhite	1	2.927329567	80.9	1	-3.276434501	56.1	0	floormate	4	2
A	A	3	4	A_3_4	10192	F	NonWhite	1	27.88834709	75.1	9/9/2015	10088	NonWhite	1	-7.314326436	45.9	0	2.88834709	75.1	1	floormate	1	2
A	A	3	4	A_3_4	10192	F	NonWhite	1	29.19264035	78.9	11/19/2015	10088	NonWhite	1	-7.314326436	45.9	0	2.88834709	75.1	1	floormate	2	2
A	A	3	4	A_3_4	10192	F	NonWhite	1	28.92645147	78.8	1/13/2016	10088	NonWhite	1	-7.314326436	45.9	0	2.88834709	75.1	1	floormate	3	2
A	A	3	4	A_3_4	10192	F	NonWhite	1	31.37677356	84.7	4/13/2016	10088	NonWhite	1	-7.314326436	45.9	0	2.88834709	75.1	1	floormate	4	2
F	B	1	2	F_1_2	10190	F	NonWhite	1	17.89973591	50.4	9/2/2015	10089	NonWhite	0	-4.354224377	47.7	0	-7.100264092	50.4	0	floormate	1	2
F	B	1	2	F_1_2	10190	F	NonWhite	1	18.58345417	52.7	11/18/2015	10089	NonWhite	0	-4.354224377	47.7	0	-7.100264092	50.4	0	floormate	2	2
F	B	1	2	F_1_2	10190	F	NonWhite	1	18.49059422	52.25	1/19/2016	10089	NonWhite	0	-4.354224377	47.7	0	-7.100264092	50.4	0	floormate	3	2
F	B	1	2	F_1_2	10190	F	NonWhite	1	18.37187784	52.1	4/12/2016	10089	NonWhite	0	-4.354224377	47.7	0	-7.100264092	50.4	0	floormate	4	2
D	B	2	1	D_2_1	10195	F	NonWhite	1	28.59180495	61.7	8/19/2015	10090	NonWhite	1	-5.616348809	52.9	0	3.591804949	61.7	1	floormate	1	2
D	B	2	1	D_2_1	10195	F	NonWhite	1	28.90541046	63.4	12/14/2015	10090	NonWhite	1	-5.616348809	52.9	0	3.591804949	61.7	1	floormate	2	2
D	B	2	1	D_2_1	10195	F	NonWhite	1	29.796646	64.3	1/13/2016	10090	NonWhite	1	-5.616348809	52.9	0	3.591804949	61.7	1	floormate	3	2
D	B	2	1	D_2_1	10195	F	NonWhite	1	29.22663112	63.5	4/12/2016	10090	NonWhite	1	-5.616348809	52.9	0	3.591804949	61.7	1	floormate	4	2
D	B	2	2	D_2_2	10213	F	NonWhite	0	20.15193842	56	8/17/2015	10091	NonWhite	1	1.233604464	70.3	1	-4.848061581	56	0	floormate	1	2
D	B	2	2	D_2_2	10213	F	NonWhite	0	22.51801081	62.5	4/18/2016	10091	NonWhite	1	1.233604464	70.3	1	-4.848061581	56	0	floormate	4	2
F	B	1	1	F_1_1	10196	F	NonWhite	0	23.76379504	59.7	9/2/2015	10092	NonWhite	1	-5.848060114	43.9	0	-1.236204958	59.7	0	floormate	1	2
F	B	1	1	F_1_1	10196	F	NonWhite	0	23.97527222	61.3	4/12/2016	10092	NonWhite	1	-5.848060114	43.9	0	-1.236204958	59.7	0	floormate	4	2
D	B	1	2	D_1_2	10198	F	NonWhite	0	22.66709683	65.2	8/17/2015	10093	White	0	-2.731622784	63.3	0	-2.332903168	65.2	0	floormate	1	2
D	B	1	2	D_1_2	10198	F	NonWhite	0	23.52920942	68.4	11/23/2015	10093	White	0	-2.731622784	63.3	0	-2.332903168	65.2	0	floormate	2	2
D	B	1	2	D_1_2	10198	F	NonWhite	0	23.40542842	68.6	1/19/2016	10093	White	0	-2.731622784	63.3	0	-2.332903168	65.2	0	floormate	3	2
D	B	1	1	D_1_1	10197	F	White	0	20.72457208	50.5	9/2/2015	10094	NonWhite	0	-4.680121714	51.5	0	-4.275427921	50.5	0	floormate	1	2
D	B	1	1	D_1_1	10197	F	White	0	21.01184337	51.2	12/1/2015	10094	NonWhite	0	-4.680121714	51.5	0	-4.275427921	50.5	0	floormate	2	2
D	B	1	1	D_1_1	10197	F	White	0	20.95212905	50.5	1/19/2016	10094	NonWhite	0	-4.680121714	51.5	0	-4.275427921	50.5	0	floormate	3	2
D	B	1	1	D_1_1	10197	F	White	0	20.56041705	50.1	4/18/2016	10094	NonWhite	0	-4.680121714	51.5	0	-4.275427921	50.5	0	floormate	4	2
B	A	3	2	B_3_2	10214	F	NonWhite	0	20.88900598	55.5	10/25/2015	10095	NonWhite	0	-4.484733343	56.6	0	-4.110994016	55.5	0	floormate	1	2
B	A	3	2	B_3_2	10214	F	NonWhite	0	21.62907538	58.6	1/27/2016	10095	NonWhite	0	-4.484733343	56.6	0	-4.110994016	55.5	0	floormate	3	2
A	A	1	2	A_1_2	10215	F	NonWhite	1	27.72071006	73.2	9/9/2015	10096	NonWhite	1	-4.56584172	51.4	0	2.720710059	73.2	1	floormate	1	2
A	A	1	2	A_1_2	10215	F	NonWhite	1	27.55727733	72.5	11/17/2015	10096	NonWhite	1	-4.56584172	51.4	0	2.720710059	73.2	1	floormate	2	2
A	A	1	2	A_1_2	10215	F	NonWhite	1	27.67656718	73.85	1/14/2016	10096	NonWhite	1	-4.56584172	51.4	0	2.720710059	73.2	1	floormate	3	2
A	A	1	1	A_1_1	10173	F	White	0	19.54335843	60.4	9/9/2015	10097	NonWhite	1	-4.272153083	52.6	0	-5.456641571	60.4	0	floormate	1	2
A	A	1	1	A_1_1	10173	F	White	0	19.44458149	60.3	11/16/2015	10097	NonWhite	1	-4.272153083	52.6	0	-5.456641571	60.4	0	floormate	2	2
A	A	1	1	A_1_1	10173	F	White	0	19.68642952	61.05	1/14/2016	10097	NonWhite	1	-4.272153083	52.6	0	-5.456641571	60.4	0	floormate	3	2
A	A	1	1	A_1_1	10173	F	White	0	20.33832645	63	4/27/2016	10097	NonWhite	1	-4.272153083	52.6	0	-5.456641571	60.4	0	floormate	4	2
G	B	1	1	G_1_1	10216	F	NonWhite	1	21.18328144	48.3	8/19/2015	10098	NonWhite	0	-1.39497507	56.2	0	-3.816718565	48.3	0	floormate	1	2
G	B	1	1	G_1_1	10216	F	NonWhite	1	22.42544307	51.2	11/30/2015	10098	NonWhite	0	-1.39497507	56.2	0	-3.816718565	48.3	0	floormate	2	2
G	B	1	1	G_1_1	10216	F	NonWhite	1	22.39507466	51.3	1/19/2016	10098	NonWhite	0	-1.39497507	56.2	0	-3.816718565	48.3	0	floormate	3	2
G	B	1	1	G_1_1	10216	F	NonWhite	1	21.90096953	50.6	5/4/2016	10098	NonWhite	0	-1.39497507	56.2	0	-3.816718565	48.3	0	floormate	4	2
G	B	1	2	G_1_2	10202	F	White	0	23.46492962	75.1	9/2/2015	10099	NonWhite	0	9.237680816	84.5	1	-1.535070384	75.1	0	floormate	1	2
G	B	1	2	G_1_2	10202	F	White	0	24.00923748	77.1	11/21/2015	10099	NonWhite	0	9.237680816	84.5	1	-1.535070384	75.1	0	floormate	2	2
G	B	1	2	G_1_2	10202	F	White	0	24.0924498	76.85	1/19/2016	10099	NonWhite	0	9.237680816	84.5	1	-1.535070384	75.1	0	floormate	3	2
B	A	1	4	B_1_4	10145	F	White	0	18.78881373	47.5	10/21/2015	10100	NonWhite	1	-1.018789785	56.8	0	-6.211186266	47.5	0	floormate	1	2
B	A	1	4	B_1_4	10145	F	White	0	18.69053172	46.6	11/17/2015	10100	NonWhite	1	-1.018789785	56.8	0	-6.211186266	47.5	0	floormate	2	2
B	A	1	4	B_1_4	10145	F	White	0	19.71111384	49.55	1/14/2016	10100	NonWhite	1	-1.018789785	56.8	0	-6.211186266	47.5	0	floormate	3	2
A	A	2	2	A_2_2	10205	F	NonWhite	1	22.11505566	53.2	9/11/2015	10101	White	0	-3.519571584	63.4	0	-2.884944344	53.2	0	floormate	1	2
A	A	2	2	A_2_2	10205	F	NonWhite	1	23.45659741	56.5	11/17/2015	10101	White	0	-3.519571584	63.4	0	-2.884944344	53.2	0	floormate	2	2
A	A	2	2	A_2_2	10205	F	NonWhite	1	23.54885155	56.46666667	1/12/2016	10101	White	0	-3.519571584	63.4	0	-2.884944344	53.2	0	floormate	3	2
A	A	2	2	A_2_2	10205	F	NonWhite	1	23.290533	56.1	4/25/2016	10101	White	0	-3.519571584	63.4	0	-2.884944344	53.2	0	floormate	4	2
A	A	4	3	A_4_3	10217	F	NonWhite	1	22.70736169	56.4	9/9/2015	10102	NonWhite	0	-7.908329588	43.7	0	-2.292638306	56.4	0	floormate	1	2
A	A	4	3	A_4_3	10217	F	NonWhite	1	23.28983207	57.7	12/2/2015	10102	NonWhite	0	-7.908329588	43.7	0	-2.292638306	56.4	0	floormate	2	2
A	A	4	3	A_4_3	10217	F	NonWhite	1	22.34949354	55.3	1/21/2016	10102	NonWhite	0	-7.908329588	43.7	0	-2.292638306	56.4	0	floormate	3	2
A	A	4	3	A_4_3	10217	F	NonWhite	1	20.93761506	52.6	4/13/2016	10102	NonWhite	0	-7.908329588	43.7	0	-2.292638306	56.4	0	floormate	4	2
C	B	2	2	C_2_2	10218	F	NonWhite	1	24.50074188	60.7	8/19/2015	10103	White	1	3.130094105	66.8	1	-0.499258116	60.7	0	floormate	1	2
C	B	2	2	C_2_2	10218	F	NonWhite	1	26.12325927	63.9	4/28/2016	10103	White	1	3.130094105	66.8	1	-0.499258116	60.7	0	floormate	4	2
A	A	8	2	A_8_2	10132	F	White	1	21.32909681	63.1	9/10/2015	10104	White	1	0.072658785	67.6	1	-3.670903191	63.1	0	floormate	1	2
A	A	8	2	A_8_2	10132	F	White	1	21.3991189	62.5	11/30/2015	10104	White	1	0.072658785	67.6	1	-3.670903191	63.1	0	floormate	2	2
A	A	8	2	A_8_2	10132	F	White	1	21.01265987	62.2	1/13/2016	10104	White	1	0.072658785	67.6	1	-3.670903191	63.1	0	floormate	3	2
A	A	4	8	A_4_8	10001	F	White	0	27.18523522	68.9	9/9/2015	10206	White	0	0.124565334	68.9	1	2.185235221	68.9	1	floormate	1	3
A	A	4	8	A_4_8	10001	F	White	0	28.54199153	73.8	11/30/2015	10206	White	0	0.124565334	68.9	1	2.185235221	68.9	1	floormate	2	3
A	A	4	8	A_4_8	10001	F	White	0	28.56791935	73.5	1/13/2016	10206	White	0	0.124565334	68.9	1	2.185235221	68.9	1	floormate	3	3
A	A	4	8	A_4_8	10001	F	White	0	30.00747275	77.3	4/21/2016	10206	White	0	0.124565334	68.9	1	2.185235221	68.9	1	floormate	4	3
A	A	9	1	A_9_1	10002	M	White	0	27.36948617	101	9/10/2015	10161	White	0	-1.355577251	86.8	0	2.369486166	101	1	floormate	1	3
A	A	9	1	A_9_1	10002	M	White	0	26.55653113	98	11/19/2015	10161	White	0	-1.355577251	86.8	0	2.369486166	101	1	floormate	2	3
A	A	9	1	A_9_1	10002	M	White	0	26.72053498	98.4	1/14/2016	10161	White	0	-1.355577251	86.8	0	2.369486166	101	1	floormate	3	3
A	A	9	1	A_9_1	10002	M	White	0	26.78693395	100.4	4/21/2016	10161	White	0	-1.355577251	86.8	0	2.369486166	101	1	floormate	4	3
A	A	2	6	A_2_6	10003	F	NonWhite	0	26.52227179	70.9	9/9/2015	10122	NonWhite	0	5.274644868	77.6	1	1.522271788	70.9	1	floormate	1	3
A	A	2	6	A_2_6	10003	F	NonWhite	0	27.83155178	74.4	11/17/2015	10122	NonWhite	0	5.274644868	77.6	1	1.522271788	70.9	1	floormate	2	3
A	A	2	6	A_2_6	10003	F	NonWhite	0	28.07783507	74.6	1/12/2016	10122	NonWhite	0	5.274644868	77.6	1	1.522271788	70.9	1	floormate	3	3
A	A	2	1	A_2_1	10004	F	NonWhite	1	29.53961729	76	9/9/2015	10107	White	0	-0.87990253	70.2	0	4.539617291	76	1	floormate	1	3
A	A	2	1	A_2_1	10004	F	NonWhite	1	29.97155026	77.4	11/17/2015	10107	White	0	-0.87990253	70.2	0	4.539617291	76	1	floormate	2	3
A	A	2	1	A_2_1	10004	F	NonWhite	1	29.04615385	76.7	1/12/2016	10107	White	0	-0.87990253	70.2	0	4.539617291	76	1	floormate	3	3
A	A	2	1	A_2_1	10004	F	NonWhite	1	29.46272189	77.8	4/13/2016	10107	White	0	-0.87990253	70.2	0	4.539617291	76	1	floormate	4	3
A	A	4	5	A_4_5	10005	F	NonWhite	0	21.84015299	59.1	9/9/2015	10217	NonWhite	1	-2.292638306	56.4	0	-3.159847008	59.1	0	floormate	1	3
A	A	4	5	A_4_5	10005	F	NonWhite	0	22.02787052	60.7	4/28/2016	10217	NonWhite	1	-2.292638306	56.4	0	-3.159847008	59.1	0	floormate	4	3
A	A	5	1	A_5_1	10006	F	NonWhite	1	38.60508792	111.7	9/11/2015	10152	NonWhite	0	-4.208509383	54.7	0	13.60508792	111.7	1	floormate	1	3
A	A	5	1	A_5_1	10006	F	NonWhite	1	39.42275694	114.2	11/20/2015	10152	NonWhite	0	-4.208509383	54.7	0	13.60508792	111.7	1	floormate	2	3
A	A	5	1	A_5_1	10006	F	NonWhite	1	38.69935759	112.5	1/15/2016	10152	NonWhite	0	-4.208509383	54.7	0	13.60508792	111.7	1	floormate	3	3
A	A	5	1	A_5_1	10006	F	NonWhite	1	40.20016245	117	4/13/2016	10152	NonWhite	0	-4.208509383	54.7	0	13.60508792	111.7	1	floormate	4	3
C	B	2	1	C_2_1	10007	M	White	0	23.78492055	74.6	8/19/2015	10111	NonWhite	0	2.16083823	84.9	1	-1.215079448	74.6	0	floormate	1	3
C	B	2	1	C_2_1	10007	M	White	0	25.37558389	80.4	11/19/2015	10111	NonWhite	0	2.16083823	84.9	1	-1.215079448	74.6	0	floormate	2	3
C	B	2	1	C_2_1	10007	M	White	0	25.70918469	81	4/14/2016	10111	NonWhite	0	2.16083823	84.9	1	-1.215079448	74.6	0	floormate	4	3
C	B	2	2	C_2_2	10008	F	White	0	21.05511275	63.6	8/17/2015	10218	NonWhite	1	-0.499258116	60.7	0	-3.944887249	63.6	0	floormate	1	3
C	B	2	2	C_2_2	10008	F	White	0	22.07895434	67	11/16/2015	10218	NonWhite	1	-0.499258116	60.7	0	-3.944887249	63.6	0	floormate	2	3
C	B	2	2	C_2_2	10008	F	White	0	21.59307029	65	1/12/2016	10218	NonWhite	1	-0.499258116	60.7	0	-3.944887249	63.6	0	floormate	3	3
C	B	2	2	C_2_2	10008	F	White	0	21.6410521	66.2	4/12/2016	10218	NonWhite	1	-0.499258116	60.7	0	-3.944887249	63.6	0	floormate	4	3
C	B	2	2	C_2_2	10009	M	NonWhite	1	19.02118335	65.1	8/17/2015	10113	White	0	-7.568196345	62.4	0	-5.978816654	65.1	0	floormate	1	3
C	B	2	2	C_2_2	10009	M	NonWhite	1	21.88846983	75.4	11/16/2015	10113	White	0	-7.568196345	62.4	0	-5.978816654	65.1	0	floormate	2	3
C	B	2	2	C_2_2	10009	M	NonWhite	1	22.46401589	76.8	1/12/2016	10113	White	0	-7.568196345	62.4	0	-5.978816654	65.1	0	floormate	3	3
C	B	2	2	C_2_2	10009	M	NonWhite	1	23.55751065	80.8	4/14/2016	10113	White	0	-7.568196345	62.4	0	-5.978816654	65.1	0	floormate	4	3
C	B	1	2	C_1_2	10010	F	White	0	23.65491651	56.1	8/17/2015	10114	White	1	-6.266309106	55.1	0	-1.345083488	56.1	0	floormate	1	3
C	B	1	2	C_1_2	10010	F	White	0	24.32929145	57.4	11/16/2015	10114	White	1	-6.266309106	55.1	0	-1.345083488	56.1	0	floormate	2	3
C	B	1	2	C_1_2	10010	F	White	0	24.02343066	56.9	1/12/2016	10114	White	1	-6.266309106	55.1	0	-1.345083488	56.1	0	floormate	3	3
C	B	1	2	C_1_2	10010	F	White	0	24.18150673	57.2	4/14/2016	10114	White	1	-6.266309106	55.1	0	-1.345083488	56.1	0	floormate	4	3
C	B	1	1	C_1_1	10011	F	NonWhite	0	30.62791577	84.5	8/17/2015	10115	NonWhite	0	-2.758297084	56.3	0	5.627915769	84.5	1	floormate	1	3
C	B	1	1	C_1_1	10011	F	NonWhite	0	31.25863221	87.7	11/18/2015	10115	NonWhite	0	-2.758297084	56.3	0	5.627915769	84.5	1	floormate	2	3
C	B	1	1	C_1_1	10011	F	NonWhite	0	32.21239257	89.3	1/12/2016	10115	NonWhite	0	-2.758297084	56.3	0	5.627915769	84.5	1	floormate	3	3
C	B	1	1	C_1_1	10011	F	NonWhite	0	32.56697191	90.5	4/26/2016	10115	NonWhite	0	-2.758297084	56.3	0	5.627915769	84.5	1	floormate	4	3
C	B	3	2	C_3_2	10012	F	White	1	25.97401645	70.8	8/19/2015	10117	NonWhite	1	-4.62620829	49.9	0	0.974016445	70.8	1	floormate	1	3
C	B	3	2	C_3_2	10012	F	White	1	25.19749586	69.1	11/23/2015	10117	NonWhite	1	-4.62620829	49.9	0	0.974016445	70.8	1	floormate	2	3
C	B	3	2	C_3_2	10012	F	White	1	24.97704316	68	1/12/2016	10117	NonWhite	1	-4.62620829	49.9	0	0.974016445	70.8	1	floormate	3	3
C	B	3	2	C_3_2	10012	F	White	1	24.79338843	67.5	4/14/2016	10117	NonWhite	1	-4.62620829	49.9	0	0.974016445	70.8	1	floormate	4	3
C	B	3	1	C_3_1	10013	F	NonWhite	0	22.73576858	59.3	8/17/2015	10116	NonWhite	0	-5.189169001	52.7	0	-2.264231422	59.3	0	floormate	1	3
C	B	3	1	C_3_1	10013	F	NonWhite	0	23.59013355	61.3	1/25/2016	10116	NonWhite	0	-5.189169001	52.7	0	-2.264231422	59.3	0	floormate	3	3
C	B	3	1	C_3_1	10013	F	NonWhite	0	23.53009484	61.6	4/14/2016	10116	NonWhite	0	-5.189169001	52.7	0	-2.264231422	59.3	0	floormate	4	3
C	B	1	1	C_1_1	10014	M	White	1	23.89959906	80.3	9/3/2015	10119	White	0	1.083978709	84.7	1	-1.100400936	80.3	0	floormate	1	3
C	B	1	1	C_1_1	10014	M	White	1	25.04017531	85.7	11/19/2015	10119	White	0	1.083978709	84.7	1	-1.100400936	80.3	0	floormate	2	3
C	B	1	1	C_1_1	10014	M	White	1	25.13807501	85.2	1/13/2016	10119	White	0	1.083978709	84.7	1	-1.100400936	80.3	0	floormate	3	3
C	B	1	2	C_1_2	10015	M	NonWhite	1	31.18950435	109.3	8/19/2015	10118	NonWhite	1	-0.06627951	79	0	6.189504347	109.3	1	floormate	1	3
C	B	1	2	C_1_2	10015	M	NonWhite	1	30.21929104	105.9	12/1/2015	10118	NonWhite	1	-0.06627951	79	0	6.189504347	109.3	1	floormate	2	3
C	B	1	2	C_1_2	10015	M	NonWhite	1	29.93737433	104.8	1/13/2016	10118	NonWhite	1	-0.06627951	79	0	6.189504347	109.3	1	floormate	3	3
A	A	4	2	A_4_2	10016	M	White	1	28.5978944	98.3	9/9/2015	10120	NonWhite	1	1.261257947	79.6	1	3.597894404	98.3	1	floormate	1	3
A	A	4	2	A_4_2	10016	M	White	1	27.46482182	94.1	11/17/2015	10120	NonWhite	1	1.261257947	79.6	1	3.597894404	98.3	1	floormate	2	3
A	A	4	2	A_4_2	10016	M	White	1	29.24149338	99	1/13/2016	10120	NonWhite	1	1.261257947	79.6	1	3.597894404	98.3	1	floormate	3	3
A	A	4	2	A_4_2	10016	M	White	1	29.61280538	103	4/13/2016	10120	NonWhite	1	1.261257947	79.6	1	3.597894404	98.3	1	floormate	4	3
B	A	1	5	B_1_5	10017	F	White	0	29.1372832	86.3	10/21/2015	10108	NonWhite	0	-2.813881388	54.2	0	4.137283196	86.3	1	floormate	1	3
B	A	1	5	B_1_5	10017	F	White	0	30.54669292	88.8	11/17/2015	10108	NonWhite	0	-2.813881388	54.2	0	4.137283196	86.3	1	floormate	2	3
B	A	1	5	B_1_5	10017	F	White	0	30.24427708	90.1	1/14/2016	10108	NonWhite	0	-2.813881388	54.2	0	4.137283196	86.3	1	floormate	3	3
B	A	1	1	B_1_1	10018	F	White	0	31.40628442	85.4	10/21/2015	10204	NonWhite	0	-3.091829059	57	0	6.40628442	85.4	1	floormate	1	3
B	A	1	1	B_1_1	10018	F	White	0	31.94305181	85.6	11/17/2015	10204	NonWhite	0	-3.091829059	57	0	6.40628442	85.4	1	floormate	2	3
B	A	1	1	B_1_1	10018	F	White	0	31.80117022	84.7	1/14/2016	10204	NonWhite	0	-3.091829059	57	0	6.40628442	85.4	1	floormate	3	3
B	A	1	1	B_1_1	10018	F	White	0	31.70702414	85.8	4/21/2016	10204	NonWhite	0	-3.091829059	57	0	6.40628442	85.4	1	floormate	4	3
B	A	2	1	B_2_1	10019	M	NonWhite	0	23.52761179	69.2	10/20/2015	10137	NonWhite	0	-0.970628608	69.2	0	-1.472388206	69.2	0	floormate	1	3
B	A	2	1	B_2_1	10019	M	NonWhite	0	23.61014062	69.2	11/30/2015	10137	NonWhite	0	-0.970628608	69.2	0	-1.472388206	69.2	0	floormate	2	3
B	A	2	1	B_2_1	10019	M	NonWhite	0	23.20071622	68	1/20/2016	10137	NonWhite	0	-0.970628608	69.2	0	-1.472388206	69.2	0	floormate	3	3
B	A	2	1	B_2_1	10019	M	NonWhite	0	23.06424142	67.6	4/21/2016	10137	NonWhite	0	-0.970628608	69.2	0	-1.472388206	69.2	0	floormate	4	3
B	A	1	7	B_1_7	10020	F	White	0	27.60664728	76.9	10/21/2015	10215	NonWhite	1	2.720710059	73.2	1	2.606647279	76.9	1	floormate	1	3
B	A	1	7	B_1_7	10020	F	White	0	28.00266518	76.7	11/17/2015	10215	NonWhite	1	2.720710059	73.2	1	2.606647279	76.9	1	floormate	2	3
B	A	1	7	B_1_7	10020	F	White	0	27.87051822	76.8	4/28/2016	10215	NonWhite	1	2.720710059	73.2	1	2.606647279	76.9	1	floormate	4	3
B	A	1	4	B_1_4	10021	F	White	0	20.01024253	53.1	10/21/2015	10124	White	0	-5.182329645	56	0	-4.989757469	53.1	0	floormate	1	3
B	A	1	4	B_1_4	10021	F	White	0	20.66389662	54.7	11/17/2015	10124	White	0	-5.182329645	56	0	-4.989757469	53.1	0	floormate	2	3
B	A	1	4	B_1_4	10021	F	White	0	20.976174	55.8	1/13/2016	10124	White	0	-5.182329645	56	0	-4.989757469	53.1	0	floormate	3	3
B	A	1	4	B_1_4	10021	F	White	0	21.25667013	56.2	4/20/2016	10124	White	0	-5.182329645	56	0	-4.989757469	53.1	0	floormate	4	3
B	A	2	1	B_2_1	10022	F	White	0	29.0982501	83.6	10/20/2015	10138	NonWhite	0	-5.435616157	52.3	0	4.098250102	83.6	1	floormate	1	3
B	A	2	1	B_2_1	10022	F	White	0	28.99791015	84.1	11/19/2015	10138	NonWhite	0	-5.435616157	52.3	0	4.098250102	83.6	1	floormate	2	3
B	A	2	1	B_2_1	10022	F	White	0	28.62813177	84.3	1/20/2016	10138	NonWhite	0	-5.435616157	52.3	0	4.098250102	83.6	1	floormate	3	3
B	A	2	1	B_2_1	10022	F	White	0	29.17127889	85.2	4/13/2016	10138	NonWhite	0	-5.435616157	52.3	0	4.098250102	83.6	1	floormate	4	3
A	A	8	7	A_8_7	10023	F	White	0	20.33146599	58	9/10/2015	10147	White	0	-6.849529614	54.7	0	-4.668534007	58	0	floormate	1	3
A	A	8	7	A_8_7	10023	F	White	0	19.64247916	56.7	11/16/2015	10147	White	0	-6.849529614	54.7	0	-4.668534007	58	0	floormate	2	3
A	A	8	7	A_8_7	10023	F	White	0	19.42203775	55.8	1/13/2016	10147	White	0	-6.849529614	54.7	0	-4.668534007	58	0	floormate	3	3
B	A	1	3	B_1_3	10024	F	NonWhite	1	18.24077527	49.3	10/21/2015	10130	White	0	0.419278036	72.6	1	-6.759224726	49.3	0	floormate	1	3
B	A	1	3	B_1_3	10024	F	NonWhite	1	18.11588236	49.5	11/17/2015	10130	White	0	0.419278036	72.6	1	-6.759224726	49.3	0	floormate	2	3
B	A	1	3	B_1_3	10024	F	NonWhite	1	18.06379025	49	1/12/2016	10130	White	0	0.419278036	72.6	1	-6.759224726	49.3	0	floormate	3	3
B	A	1	3	B_1_3	10024	F	NonWhite	1	17.71576492	48.7	4/27/2016	10130	White	0	0.419278036	72.6	1	-6.759224726	49.3	0	floormate	4	3
A	A	2	3	A_2_3	10025	F	White	0	23.62602332	67	9/9/2015	10205	NonWhite	1	-2.884944344	53.2	0	-1.373976676	67	0	floormate	1	3
A	A	2	3	A_2_3	10025	F	White	0	24.64313895	70.3	11/17/2015	10205	NonWhite	1	-2.884944344	53.2	0	-1.373976676	67	0	floormate	2	3
A	A	2	3	A_2_3	10025	F	White	0	23.93567193	69.5	1/12/2016	10205	NonWhite	1	-2.884944344	53.2	0	-1.373976676	67	0	floormate	3	3
B	A	1	2	B_1_2	10026	F	White	0	21.44960384	63.9	10/21/2015	10145	White	0	-6.211186266	47.5	0	-3.550396163	63.9	0	floormate	1	3
B	A	1	2	B_1_2	10026	F	White	0	21.02487831	62.2	11/17/2015	10145	White	0	-6.211186266	47.5	0	-3.550396163	63.9	0	floormate	2	3
B	A	1	2	B_1_2	10026	F	White	0	21.76005665	64.9	4/28/2016	10145	White	0	-6.211186266	47.5	0	-3.550396163	63.9	0	floormate	4	3
E	B	2	2	E_2_2	10027	F	NonWhite	1	21.7524173	55.2	9/2/2015	10219	NonWhite	0	-3.907770207	64.3	0	-3.247582704	55.2	0	floormate	1	3
E	B	2	2	E_2_2	10027	F	NonWhite	1	21.94485481	55.2	12/3/2015	10219	NonWhite	0	-3.907770207	64.3	0	-3.247582704	55.2	0	floormate	2	3
E	B	2	2	E_2_2	10027	F	NonWhite	1	21.73891946	56	1/12/2016	10219	NonWhite	0	-3.907770207	64.3	0	-3.247582704	55.2	0	floormate	3	3
E	B	2	2	E_2_2	10027	F	NonWhite	1	21.92059484	55	4/18/2016	10219	NonWhite	0	-3.907770207	64.3	0	-3.247582704	55.2	0	floormate	4	3
A	A	8	4	A_8_4	10028	F	White	0	21.93392888	70.2	9/10/2015	10142	White	0	-5.440499671	47.6	0	-3.066071118	70.2	0	floormate	1	3
A	A	8	4	A_8_4	10028	F	White	0	21.97375874	70.8	11/16/2015	10142	White	0	-5.440499671	47.6	0	-3.066071118	70.2	0	floormate	2	3
A	A	8	4	A_8_4	10028	F	White	0	21.93173199	70.35	1/13/2016	10142	White	0	-5.440499671	47.6	0	-3.066071118	70.2	0	floormate	3	3
A	A	8	4	A_8_4	10028	F	White	0	21.79144373	69.9	4/20/2016	10142	White	0	-5.440499671	47.6	0	-3.066071118	70.2	0	floormate	4	3
A	A	8	10	A_8_10	10029	F	NonWhite	0	21.90509963	55.1	9/10/2015	10127	White	0	-0.015703296	63.8	0	-3.094900366	55.1	0	floormate	1	3
A	A	8	10	A_8_10	10029	F	NonWhite	0	22.02929125	54.3	11/16/2015	10127	White	0	-0.015703296	63.8	0	-3.094900366	55.1	0	floormate	2	3
A	A	8	10	A_8_10	10029	F	NonWhite	0	21.19031814	53	1/13/2016	10127	White	0	-0.015703296	63.8	0	-3.094900366	55.1	0	floormate	3	3
A	A	8	4	A_8_4	10030	M	White	1	20.6777787	58.5	9/10/2015	10134	NonWhite	0	-4.90139738	57.2	0	-4.322221295	58.5	0	floormate	1	3
A	A	8	4	A_8_4	10030	M	White	1	21.94099218	62	11/16/2015	10134	NonWhite	0	-4.90139738	57.2	0	-4.322221295	58.5	0	floormate	2	3
A	A	8	4	A_8_4	10030	M	White	1	23.28722257	66	1/13/2016	10134	NonWhite	0	-4.90139738	57.2	0	-4.322221295	58.5	0	floormate	3	3
B	A	2	3	B_2_3	10031	F	NonWhite	1	22.22007419	55.4	10/20/2015	10135	NonWhite	1	-2.72641763	51.8	0	-2.779925807	55.4	0	floormate	1	3
B	A	2	3	B_2_3	10031	F	NonWhite	1	21.96385685	54.9	11/17/2015	10135	NonWhite	1	-2.72641763	51.8	0	-2.779925807	55.4	0	floormate	2	3
B	A	2	3	B_2_3	10031	F	NonWhite	1	22.21615494	55.25	1/20/2016	10135	NonWhite	1	-2.72641763	51.8	0	-2.779925807	55.4	0	floormate	3	3
B	A	2	3	B_2_3	10031	F	NonWhite	1	23.02945193	57.2	4/13/2016	10135	NonWhite	1	-2.72641763	51.8	0	-2.779925807	55.4	0	floormate	4	3
B	A	2	4	B_2_4	10032	F	NonWhite	0	22.67785175	56.9	10/20/2015	10220	NonWhite	0	-4.504396034	52.6	0	-2.32214825	56.9	0	floormate	1	3
B	A	2	4	B_2_4	10032	F	NonWhite	0	22.69817457	57.6	11/30/2015	10220	NonWhite	0	-4.504396034	52.6	0	-2.32214825	56.9	0	floormate	2	3
B	A	2	4	B_2_4	10032	F	NonWhite	0	21.83779757	55	1/20/2016	10220	NonWhite	0	-4.504396034	52.6	0	-2.32214825	56.9	0	floormate	3	3
B	A	2	4	B_2_4	10032	F	NonWhite	0	22.21579367	55.6	4/21/2016	10220	NonWhite	0	-4.504396034	52.6	0	-2.32214825	56.9	0	floormate	4	3
B	A	2	2	B_2_2	10033	M	NonWhite	1	32.54176877	91.3	10/20/2015	10221	White	1	-5.952995868	59	0	7.541768768	91.3	1	floormate	1	3
B	A	2	2	B_2_2	10033	M	NonWhite	1	31.56013563	89.5	11/30/2015	10221	White	1	-5.952995868	59	0	7.541768768	91.3	1	floormate	2	3
B	A	2	2	B_2_2	10033	M	NonWhite	1	30.45846979	87.25	1/20/2016	10221	White	1	-5.952995868	59	0	7.541768768	91.3	1	floormate	3	3
B	A	2	2	B_2_2	10033	M	NonWhite	1	29.61933459	83.2	4/21/2016	10221	White	1	-5.952995868	59	0	7.541768768	91.3	1	floormate	4	3
B	A	2	2	B_2_2	10034	F	NonWhite	0	21.69663983	58	10/20/2015	10136	NonWhite	0	-0.791889998	68	0	-3.303360174	58	0	floormate	1	3
B	A	2	2	B_2_2	10034	F	NonWhite	0	21.62182383	57.8	11/30/2015	10136	NonWhite	0	-0.791889998	68	0	-3.303360174	58	0	floormate	2	3
B	A	2	2	B_2_2	10034	F	NonWhite	0	21.47708663	57.8	1/20/2016	10136	NonWhite	0	-0.791889998	68	0	-3.303360174	58	0	floormate	3	3
B	A	2	2	B_2_2	10034	F	NonWhite	0	21.84468883	57.4	4/21/2016	10136	NonWhite	0	-0.791889998	68	0	-3.303360174	58	0	floormate	4	3
A	A	10	1	A_10_1	10035	F	White	0	28.35538752	73.5	9/8/2015	10139	White	0	-1.386723101	42.4	0	3.355387524	73.5	1	floormate	1	3
A	A	10	1	A_10_1	10035	F	White	0	29.4818111	76.8	11/19/2015	10139	White	0	-1.386723101	42.4	0	3.355387524	73.5	1	floormate	2	3
A	A	10	1	A_10_1	10035	F	White	0	30.4031177	79.2	1/25/2016	10139	White	0	-1.386723101	42.4	0	3.355387524	73.5	1	floormate	3	3
A	A	10	1	A_10_1	10035	F	White	0	30.90224195	80.6	4/25/2016	10139	White	0	-1.386723101	42.4	0	3.355387524	73.5	1	floormate	4	3
A	A	10	2	A_10_2	10036	F	NonWhite	0	28.13048926	83.9	9/8/2015	10140	NonWhite	0	-3.139506498	63.4	0	3.130489259	83.9	1	floormate	1	3
A	A	10	2	A_10_2	10036	F	NonWhite	0	28.2038718	84.9	11/19/2015	10140	NonWhite	0	-3.139506498	63.4	0	3.130489259	83.9	1	floormate	2	3
A	A	10	2	A_10_2	10036	F	NonWhite	0	28.50285278	85.8	1/26/2016	10140	NonWhite	0	-3.139506498	63.4	0	3.130489259	83.9	1	floormate	3	3
A	A	10	2	A_10_2	10036	F	NonWhite	0	29.0672981	87.6	4/21/2016	10140	NonWhite	0	-3.139506498	63.4	0	3.130489259	83.9	1	floormate	4	3
A	A	8	5	A_8_5	10037	F	NonWhite	0	23.9760143	59.4	9/10/2015	10133	White	0	-4.692587795	58	0	-1.023985702	59.4	0	floormate	1	3
A	A	8	5	A_8_5	10037	F	NonWhite	0	23.89285822	60.1	11/15/2015	10133	White	0	-4.692587795	58	0	-1.023985702	59.4	0	floormate	2	3
A	A	8	5	A_8_5	10037	F	NonWhite	0	23.80360039	59.8	1/12/2016	10133	White	0	-4.692587795	58	0	-1.023985702	59.4	0	floormate	3	3
A	A	8	5	A_8_5	10037	F	NonWhite	0	23.74364173	59.8	4/20/2016	10133	White	0	-4.692587795	58	0	-1.023985702	59.4	0	floormate	4	3
A	A	8	6	A_8_6	10038	F	NonWhite	1	23.99659435	59.3	9/10/2015	10208	White	0	-2.367409069	56.5	0	-1.003405655	59.3	0	floormate	1	3
A	A	8	6	A_8_6	10038	F	NonWhite	1	24.25855992	60.1	11/15/2015	10208	White	0	-2.367409069	56.5	0	-1.003405655	59.3	0	floormate	2	3
A	A	8	6	A_8_6	10038	F	NonWhite	1	24.50086358	60.2	1/13/2016	10208	White	0	-2.367409069	56.5	0	-1.003405655	59.3	0	floormate	3	3
A	A	8	6	A_8_6	10038	F	NonWhite	1	24.61374096	59.9	4/25/2016	10208	White	0	-2.367409069	56.5	0	-1.003405655	59.3	0	floormate	4	3
A	A	8	3	A_8_3	10039	M	NonWhite	1	22.26391165	69.2	9/10/2015	10154	White	1	-4.939413032	70.3	0	-2.736088353	69.2	0	floormate	1	3
A	A	8	3	A_8_3	10039	M	NonWhite	1	21.53937517	67.1	11/16/2015	10154	White	1	-4.939413032	70.3	0	-2.736088353	69.2	0	floormate	2	3
A	A	8	3	A_8_3	10039	M	NonWhite	1	21.60738231	67.35	1/13/2016	10154	White	1	-4.939413032	70.3	0	-2.736088353	69.2	0	floormate	3	3
A	A	8	3	A_8_3	10039	M	NonWhite	1	21.41161212	66.4	4/20/2016	10154	White	1	-4.939413032	70.3	0	-2.736088353	69.2	0	floormate	4	3
E	B	3	2	E_3_2	10040	F	White	0	16.6244447	45.7	8/17/2015	10144	White	0	-3.934109765	57.7	0	-8.3755553	45.7	0	floormate	1	3
E	B	3	2	E_3_2	10040	F	White	0	17.70124075	47.9	4/18/2016	10144	White	0	-3.934109765	57.7	0	-8.3755553	45.7	0	floormate	4	3
B	A	1	6	B_1_6	10041	F	White	0	23.60171203	62.4	10/21/2015	10128	NonWhite	1	-3.274867012	55.2	0	-1.398287968	62.4	0	floormate	1	3
B	A	1	6	B_1_6	10041	F	White	0	24.73823539	66.05	1/14/2016	10128	NonWhite	1	-3.274867012	55.2	0	-1.398287968	62.4	0	floormate	3	3
A	A	6	4	A_6_4	10042	F	White	0	22.64488585	49.2	9/11/2015	10170	White	0	-4.877479817	49.6	0	-2.355114154	49.2	0	floormate	1	3
A	A	6	4	A_6_4	10042	F	White	0	23.3813049	50.8	11/16/2015	10170	White	0	-4.877479817	49.6	0	-2.355114154	49.2	0	floormate	2	3
A	A	6	4	A_6_4	10042	F	White	0	23.56026258	51.05	1/15/2016	10170	White	0	-4.877479817	49.6	0	-2.355114154	49.2	0	floormate	3	3
A	A	6	4	A_6_4	10042	F	White	0	23.91470392	52.1	4/28/2016	10170	White	0	-4.877479817	49.6	0	-2.355114154	49.2	0	floormate	4	3
[truncated: 72,028 more rows]
